# Supplementary material for: The Influence of Barley Proteome on Hop Bitter Acid Yield during Brewing
Source: J Agric Food Chem. 2024 Sep 16;72(38):21166–80. doi: 10.1021/acs.jafc.4c04396 (PMC11440504; doi:10.1021/acs.jafc.4c04396)
Supplement: Supplementary file 2 — jf4c04396_si_002.xlsx [file jf4c04396_si_002.xlsx]

## Sheet: Sample injection info
Table S1. Sample injection information
LFQ: similar amount of peptide materials were injected for each sample to have better quantitation accuracy.
Sample	Resuspension volume (uL)	Injection volume (uL)	Injected percentage (%) of the sample
Liga BB1	60	3	5
Liga BB2	60	3	5
Liga BB3	60	3	5
Liga AB1	20	3	15
Liga AB2	20	3	15
Liga AB3	20	3	15
Solist BB1	30	3	10
Solist BB2	30	3	10
Solist BB3	30	3	10
Solist AB1	10	3	30
Solist AB2	10	3	30
Solist AB3	10	3	30

## Sheet: Pre-processing (Missing Values)
Table S2. Datase with missing values imputed by averaging
C: Fasta headers	C: Protein names	C: Protein families	Liga AB1	Liga AB2	Liga AB3	Liga BB1	Liga BB2	Liga BB3	Solist AB1	Solist AB2	Solist AB3	Solist BB1	Solist BB2	Solist BB3	C: Gene Ontology (biological process)	C: Gene Ontology (molecular function)	C: Gene Ontology (GO)	C: Gene Ontology (cellular component)	C: Active site	C: Binding site	C: Function [CC]	C: EC number	C: PANTHER	C: Pfam
tr|A0A060IFB9|A0A060IFB9_HORVS Limit dextrinase inhibitor (Fragment) OS=Hordeum vulgare subsp. spontaneum OX=77009 GN=LDI PE=3 SV=1;tr|G8FGC8|G8FGC8_HORVU Limit dextrinase inhibitor OS=Hordeum vulgare OX=4513 PE=3 SV=1;tr|Q2V8X0|Q2V8X0_HORVU Limit dextrina	Bifunctional inhibitor/plant lipid transfer protein/seed storage helical domain-containing protein	Protease inhibitor I6 (cereal trypsin/alpha-amylase inhibitor) family	250989	250989	250989	260456	260456	260456	244449	251800	250370	251441	251441	251441		serine-type endopeptidase inhibitor activity [GO:0004867]	extracellular region [GO:0005576];serine-type endopeptidase inhibitor activity [GO:0004867]	extracellular region [GO:0005576]					;PTHR34481:SF2;PTHR34481	;PF00234
tr|A0A0U2GJJ3|A0A0U2GJJ3_HORVU UDP-arabinopyranose mutase OS=Hordeum vulgare OX=4513 PE=2 SV=1;tr|A0A8I7B754|A0A8I7B754_HORVV UDP-arabinopyranose mutase OS=Hordeum vulgare subsp. vulgare OX=112509 PE=3 SV=1	Predicted protein;UDP-arabinopyranose mutase (EC 5.4.99.30)	RGP family	0	0	0	218166	222308	226450	0	0	0	222006	223241	233719	cell wall organization [GO:0071555];plant-type cell wall biogenesis [GO:0009832];UDP-L-arabinose metabolic process [GO:0033356]	intramolecular transferase activity [GO:0016866]	cytosol [GO:0005829];cell wall organization [GO:0071555];Golgi apparatus [GO:0005794];intramolecular transferase activity [GO:0016866];plant-type cell wall biogenesis [GO:0009832];UDP-L-arabinose metabolic process [GO:0033356]	cytosol [GO:0005829];Golgi apparatus [GO:0005794]			FUNCTION: Probable UDP-L-arabinose mutase involved in the biosynthesis of cell wall non-cellulosic polysaccharides. {ECO:0000256|PIRNR:PIRNR016429}.	5.4.99.30	;PTHR31682:SF23;"PTHR31682:SF44;"PTHR31682:SF46;PTHR31682	;PF03214
tr|A0A287EBT3|A0A287EBT3_HORVV Uncharacterized protein OS=Hordeum vulgare subsp. vulgare OX=112509 PE=4 SV=1;tr|A0A8I7BJW6|A0A8I7BJW6_HORVV Bifunctional inhibito;tr|F2EGY4|F2EGY4_HORVV Predicted protein OS=Hordeum vulgare subsp. vulgare OX=112509 PE=2 SV=1	Bifunctional inhibitor/plant lipid transfer protein/seed storage helical domain-containing protein;Predicted protein		246328	246328	246328	242998	244146	240333	0	0	0	239038	239038	239038									;PTHR33286:SF16;PTHR33286	;PF14368
tr|A0A287QJB4|A0A287QJB4_HORVV Ubiquitin-like domain-containing pr;tr|F2D1A7|F2D1A7_HORVV Predicted protein OS=Hordeum vulgare subsp. vulgare OX=112509 PE=2 SV=1;tr|F2EH61|F2EH61_HORVV Predicted protein OS=Hordeum vulgare subsp. vulgare OX=112509 PE=2 SV=1	Predicted protein;Ubiquitin-like domain-containing protein;Uncharacterized protein	Eukaryotic ribosomal protein eL40 family;Eukaryotic ribosomal protein eS31 family;Ubiquitin family"	253121	246460	256070	0	0	0	260836	256684	258760	264179	262330	260906	translation [GO:0006412]	mRNA binding [GO:0003729];mRNA binding [GO:0003729];structural constituent of ribosome [GO:0003735];structural constituent of ribosome [GO:0003735]	cytoplasm [GO:0005737];nucleus [GO:0005634];mRNA binding [GO:0003729];mRNA binding [GO:0003729]";nucleus [GO:0005634];plastid [GO:0009536];ribonucleoprotein complex [GO:1990904];ribosome [GO:0005840];structural constituent of ribosome [GO:0003735];translation [GO:0006412]"	cytoplasm [GO:0005737];nucleus [GO:0005634];nucleus [GO:0005634]";plastid [GO:0009536];ribonucleoprotein complex [GO:1990904];ribosome [GO:0005840]"			FUNCTION: Component of the 40S subunit of the ribosome. {ECO:0000256|ARBA:ARBA00002225}.;FUNCTION: Component of the 60S subunit of the ribosome. {ECO:0000256|ARBA:ARBA00002241}.		;PTHR10666;"PTHR10666:SF173;"PTHR10666:SF437;"PTHR10666:SF447;"PTHR10666:SF448;PTHR10666;PTHR10666:SF292;PTHR10666:SF389;PTHR10666:SF425;PTHR10666:SF462	;PF00240;"PF01020;"PF01599;PF00240
sp|P42210|ASPR_HORVU Phytepsin OS=Hordeum vulgare OX=4513 PE=1 SV=1;tr|A0A287GN26|A0A287GN26_HORVV Aspartic proteinase OS=Hordeum vulgare subsp. vulgare OX=112509 PE=3 SV=1	Aspartic proteinase	Peptidase A1 family	0	0	0	243328	243753	248383	0	0	0	235141	221730	235707	lipid metabolic process [GO:0006629];proteolysis [GO:0006508]	aspartic-type endopeptidase activity [GO:0004190]	aspartic-type endopeptidase activity [GO:0004190];lipid metabolic process [GO:0006629];proteolysis [GO:0006508]		ACT_SITE 102;ACT_SITE 133;/evidence=""ECO:0000256|PIRSR:PIRSR601461-1"";/evidence=""ECO:0000256|PIRSR:PIRSR601461-1""";ACT_SITE 289;ACT_SITE 320				;PTHR47966;"PTHR47966:SF76;PTHR47966;PTHR47966:SF50	;PF00026;PF03489;PF05184
sp|Q9M4E3|HINA_HORVU Hordoindol;tr|A0A3B6XI31|A0A3B6XI31_HORVV Hordoindoline a OS=Hordeum vulgare subsp. vulgare OX=112509 GN=Hina PE=4 SV=1;tr|Q8S409|Q8S409_HORVV Hordoindoline A-1 (Fragment) OS=Hordeum vulgare subsp. vulgare OX=112509 GN=hinA-1 PE=4 SV=1	Hordoindoline a;Hordoindoline A-1;Hordoindoline-a;Hordoindoline-A (Predicted protein)		265443	259037	244246	256256	255947	253257	249330	247457	248394	246390	246709	246550		nutrient reservoir activity [GO:0045735]	nutrient reservoir activity [GO:0045735]						;PTHR33454;PTHR33454:SF5	;PF00234
sp|Q9LEH8|HINB2_HORVU Hordoindoline-B2 OS=Hordeum vulgare OX=4513 GN=HINB-2 PE=1 SV=1;tr|Q5IUG4|Q5IUG4_HORVV Hordoindoline-b2 OS=Hordeum vulgare subsp. vulgare OX=112509 GN=hinb-2 PE=4 SV=1;tr|Q5URW7|Q5URW7_HORVV Hordoindoline b-2 OS=Hordeum vulgare subsp.	Hordoindoline b-2;Hordoindoline b-2 (Hordoindoline-B2);Hordoindoline-b2		250789	250789	250789	245012	241687	240817	241610	241610	241610	237542	240935	234148		nutrient reservoir activity [GO:0045735];nutrient reservoir activity [GO:0045735];serine-type endopeptidase inhibitor activity [GO:0004867]	extracellular region [GO:0005576];nutrient reservoir activity [GO:0045735];serine-type endopeptidase inhibitor activity [GO:0004867]	extracellular region [GO:0005576]					;PTHR33454;PTHR33454:SF10	;PF00234;"PF13016
sp|Q9FSI9|HINB1_HORVU Hordoindoline-B1 OS=Hordeum vulgare OX=4513 GN=HINB-1 PE=1 SV=1;tr|Q5IUJ5|Q5IUJ5_HORVV Hordoindoline-b1 OS=Hordeum vulgare subsp.;tr|Q5URW6|Q5URW6_HORVV Hordoindoline b-1 OS=Hordeum vulgare subsp. vulgare OX=112509 GN=hinb-1 PE=4 SV=1	Hordoindoline b-1;Hordoindoline b-1 (Hordoindoline-b1);Hordoindoline b-1 (Hordoindoline-B1);Hordoindoline-b1		263648	257761	262027	255486	255087	252776	249669	250749	248939	245487	244577	244205		nutrient reservoir activity [GO:0045735];serine-type endopeptidase inhibitor activity [GO:0004867]	extracellular region [GO:0005576];nutrient reservoir activity [GO:0045735];serine-type endopeptidase inhibitor activity [GO:0004867]	extracellular region [GO:0005576]					;PTHR33454;PTHR33454:SF10	;PF00234
sp|P80198|HOG3_HORVU Gamma-hordein-3 OS=Hordeum vulgare OX=4513 PE=1 SV=;tr|A0A8I6W3I6|A0A8I6W3I6_HORVV Bifunctional inhibitor/plant lipid transfer protein/seed storage helical domain-containing protein OS=Hordeum vulgare subsp. vulgare OX=112509 PE=4 SV=1	Bifunctional inhibitor/plant lipid transfer protein/seed storage helical domain-containing protein		278788	275413	277100	277982	277554	277768	267816	265188	270399	253658	258426	263195		nutrient reservoir activity [GO:0045735]	nutrient reservoir activity [GO:0045735]						;PTHR33454:SF8;PTHR33454	;PF13016
tr|A0A8I6WPL4|A0A8I6WPL4_HORVV Bifunctional inhibitor/plant lipid;tr|F2EE76|F2EE76_HORVV Predicted protein OS=Hordeum vulgare subsp. vulgare OX=112509 PE=2 SV=1;tr|F2EEH7|F2EEH7_HORVV Predicted protein OS=Hordeum vulgare subsp. vulgare OX=112509 PE=2 SV=1	Bifunctional inhibitor/plant lipid transfer protein/seed storage helical domain-containing protein;Predicted protein		251754	251754	251754	0	0	0	269027	249116	259072	0	0	0									;PTHR33286;PTHR33286:SF52	;PF14368
tr|A0A8I6WDG9|A0A8I6WDG9_HORVV Bifunctional inhibitor/plant lipid transfer protein/seed storage helical domain-containing protein OS=Hordeum vulgare subsp. vulgare OX=112509 PE=4 SV=1	Bifunctional inhibitor/plant lipid transfer protein/seed storage helical domain-containing protein		244165	247275	250385	257384	259406	261428	0	0	0	0	0	0		nutrient reservoir activity [GO:0045735]	nutrient reservoir activity [GO:0045735]						;PTHR33454:SF18;PTHR33454	;PF13016
tr|A0A8I6WDL3|A0A8I6WDL3_HORVV Bifunctional inhibitor/plant lipid transfer protein/seed storage helical domain-containing protein OS=Hordeum vulgare subsp. vulgare OX=112509 PE=4 SV=1	Bifunctional inhibitor/plant lipid transfer protein/seed storage helical domain-containing protein		265945	265945	265945	25822	261105	258599	276722	277910	280327	273087	268504	274202									;PTHR33286;PTHR33286:SF52	;PF14368
tr|A0A8I6WDM0|A0A8I6WDM0_HORVV Bowman-Birk serine protease inhibitors family domain-containing protein OS=Hordeum vulgare subsp. vulgare OX=112509 PE=4 SV=1;tr|Q40036|Q40036_HORVU Putative protease inhibitor OS=Hordeum vulgare OX=4513 GN=Bsi1 PE=2 SV=1	Bowman-Birk serine protease inhibitors family domain-containing protein		236600	236600	236600	0	0	0	0	0	0	236773	236773	236773		serine-type endopeptidase inhibitor activity [GO:0004867]	extracellular region [GO:0005576];serine-type endopeptidase inhibitor activity [GO:0004867]	extracellular region [GO:0005576]					;PTHR37378:SF7;PTHR37378
tr|A0A8I6WEH2|A0A8I6WEH2_HORVV Dihydrolipoyl dehydrogenase OS=Hordeum vulgare subsp. vulgare OX=112509 PE=3 SV=1;tr|F2E8M3|F2E8M3_HORVV Dihydrolipoyl dehydrogenase OS=Hordeum vulgare subsp. vulgare OX=112509 PE=2 SV=1	Dihydrolipoyl dehydrogenase (EC 1.8.1.4)	Class-I pyridine nucleotide-disulfide oxidoreductase family	0	0	0	258543	256241	256581	0	0	0	257229	254850	255552		dihydrolipoyl dehydrogenase activity [GO:0004148];flavin adenine dinucleotide binding [GO:0050660]	dihydrolipoyl dehydrogenase activity [GO:0004148];flavin adenine dinucleotide binding [GO:0050660]		ACT_SITE 481;ACT_SITE 484;/evidence=""ECO:0000256|PIRSR:PIRSR000350-2""";/note=""Proton acceptor""	BINDING 86;BINDING 89;/evidence=""ECO:0000256|PIRSR:PIRSR000350-3"";/evidence=""ECO:0000256|PIRSR:PIRSR000350-3""";/ligand_id=""ChEBI:CHEBI:57540"";/ligand_id=""ChEBI:CHEBI:57692"";/ligand=""FAD"";/ligand=""NAD(+)"";BINDING 150;BINDING 153;BINDING 179..181;BINDING 182..184;BINDING 216..223;BINDING 219..226;BINDING 239;BINDING 242;BINDING 308;BINDING 311;BINDING 349;BINDING 352;BINDING 355..358;BI…		1.8.1.4	;PTHR22912:SF214;"PTHR22912:SF223;PTHR22912	;PF07992;PF02852
tr|A0A8I6WEQ3|A0A8I6WEQ3_HORVV Uncharacterized protein OS=Hordeum vulgare subsp. vulgare OX=112509 PE=4 SV=1;tr|A9Q2Q5|A9Q2Q5_HORVU Putative late embryogenesis abundant protein OS=Hordeum vulgare OX=4513 PE=2 SV=1	Uncharacterized protein		235906	235150	229479	224813	224813	224813	228347	235850	236539	226383	226383	226383									;PTHR47877;PTHR47877:SF3
sp|P08818|CBP2_HORVU Serine carboxypeptidase 2 OS=Hordeum vulgare OX=4513 GN=CBP2 PE=1 SV=2;tr|A0A8I6WF68|A0A8I6WF68_HORVV Carboxypeptidase OS=Hordeum vulgare subsp. vulgare OX=112509 PE=3 SV=1;tr|F2CT80|F2CT80_HORVV Carboxypeptidase OS=Hordeum vulgare sub	Carboxypeptidase (EC 3.4.16.-)	Peptidase S10 family	0	0	0	0	0	0	0	0	0	204857	207092	215326	proteolysis [GO:0006508]	serine-type carboxypeptidase activity [GO:0004185]	serine-type carboxypeptidase activity [GO:0004185];proteolysis [GO:0006508]					3.4.16.-	;PTHR11802:SF198;PTHR11802	;PF00450
tr|I6SW23|I6SW23_HORV;tr|I6SW34|I6SW34_HORVV D hordein OS=Hordeum vulgare subsp. vulgare OX=112509 PE=2 SV=1;tr|I6TRS8|I6TRS8_HORVU D hordein OS=Hordeum vulgare OX=4513 PE=2 SV=1;tr|Q40054|Q40054_HORVU D hordein OS=Hordeum vulgare OX=4513 GN=Hor3 PE=2 SV=1	D hordein;Predicted protein		304651	297589	303951	292473	295197	290396	286983	288056	296611	274375	280304	279312		nutrient reservoir activity [GO:0045735]	nutrient reservoir activity [GO:0045735]				FUNCTION: Glutenins are high-molecular weight seed storage proteins of wheat endosperm. Thought to be responsible for the visco-elastic property of wheat dough. {ECO:0000256|ARBA:ARBA00002124}.		;PTHR34481:SF14;PTHR34481	;PF03157
tr|A0A8I6WM36|A0A8I6WM36_HORVV Uncharacterized protein OS=Hordeum vulgare subsp. vulgare OX=112509 PE=4 SV=1	Uncharacterized protein		0	0	0	0	0	0	0	0	0	0	0	0			membrane [GO:0016020]	membrane [GO:0016020]					;PTHR31549:SF118;PTHR31549	;PF03140
tr|A0A8I6WMV8|A0A8I6WMV8_HORVV Uncharacterized protein OS=Hordeum vulgare subsp. vulgare OX=112509 PE=3 SV=1;tr|F2CS52|F2CS52_HORVV Predicted protein OS=Hordeum vulgare subsp. vulgare OX=112509 PE=2 SV=1	Predicted protein;Uncharacterized protein	RutC family	214096	214577	215058	232443	236319	232523	213699	212737	214661	228257	237959	238301									;PTHR11803:SF39;PTHR11803	;PF01042
tr|A0A8I6WNF0|A0A8I6WNF0_HORVV Bifunctional inhibitor/plant lipid transfer protein/seed storage helical domain-containing protein OS=Hordeum vulgare subsp. vulgare OX=112509 PE=4 SV=1	Bifunctional inhibitor/plant lipid transfer protein/seed storage helical domain-containing protein	Gliadin/glutenin family	250578	249753	251404	246758	242261	248752	245165	245165	245165	239593	246585	248935		nutrient reservoir activity [GO:0045735]	nutrient reservoir activity [GO:0045735]						;PTHR33454:SF16;PTHR33454	;PF13016
tr|A0A8I6WUT1|A0A8I6WUT1_HORVV Desiccation-related protein PCC13-62 OS=Hordeum vulgare subsp. vulgare OX=112509 PE=4 SV=1;tr|F2DIK1|F2DIK1_HORVV Predicted protein OS=Hordeum vulgare subsp. vulgare OX=112509 PE=2 SV=1	Desiccation-related protein PCC13-62;Predicted protein		0	0	0	253177	252737	255563	0	0	0	245659	251942	254178									;PTHR31694;PTHR31694:SF21	;PF13668
sp|P16968|IAA1_HORVU Alpha-amylase inhibitor BMAI-1 (Fragment) OS=Hordeum vulgare OX=4513 GN=IAM1 PE=1 SV=2;tr|A0A8I6WV42|A0A8I6WV42_HORVV Bifunctional inhibitor/plant lipid transfer protein/seed storage helical domain-containing protein OS=Hordeum vulgare	Bifunctional inhibitor/plant lipid transfer protein/seed storage helical domain-containing protein	Protease inhibitor I6 (cereal trypsin/alpha-amylase inhibitor) family	294383	294617	290563	301720	299684	298410	291134	293085	296991	292258	298197	298735		serine-type endopeptidase inhibitor activity [GO:0004867]	extracellular region [GO:0005576];serine-type endopeptidase inhibitor activity [GO:0004867]	extracellular region [GO:0005576]					;PTHR34481:SF1;PTHR34481	;PF00234
tr|A0A8I6WVX4|A0A8I6WVX4_HORVV Isocitrate lyase OS=Hordeum vulgare subsp. vulgare OX=112509 PE=4 SV=1;tr|F2DM36|F2DM36_HORVV Predicted protein OS=Hordeum vulgare subsp. vulgare OX=112509 PE=2 SV=1	Isocitrate lyase;Predicted protein		0	0	0	216530	209678	220959	0	0	0	219543	218459	225814		catalytic activity [GO:0003824]	catalytic activity [GO:0003824]						;PTHR42905;PTHR42905:SF2	;PF13714
tr|A0A8I6WYH3|A0A8I6WYH3_HORVV SHSP domain-containing protein OS=Hordeum vulgare subsp. vulgare OX=112509 PE=3 SV=1;tr|A0A8I6XRW6|A0A8I6XRW6_HORVV SHSP domain-containing protein OS=Hordeum vulgare subsp. vulgare OX=112509 PE=3 SV=1;tr|Q96458|Q96458_HORVU 1	Predicted protein;SHSP domain-containing protein	Small heat shock protein (HSP20) family	237255	239230	235280	0	0	0	237426	235824	239029	0	0	0									;PTHR11527;"PTHR11527:SF351;PTHR11527;PTHR11527:SF355;PTHR11527:SF362	;PF00011
tr|A0A8I6WYV1|A0A8I6WYV1_HORVV Uncharacterized protein OS=Hordeum vulgare subsp. vulgare OX=112509 PE=4 SV=1;tr|F2E8I0|F2E8I0_HORVV Predicted protein OS=Hordeum vulgare subsp. vulgare OX=112509 PE=2 SV=1	Predicted protein;Uncharacterized protein		207507	207507	207507	0	0	0	207860	207860	207860	0	0	0									;PTHR31257;PTHR31257:SF2
tr|A0A8I6WZY3|A0A8I6WZY3_HORVV Uncharacterized protein OS=Hordeum vulgare subsp. vulgare OX=112509 PE=4 SV=1;tr|F2CUJ9|F2CUJ9_HORVV Predicted protein OS=Hordeum vulgare subsp. vulgare OX=112509 PE=2 SV=1	Predicted protein;Uncharacterized protein		248199	248199	248199	0	0	0	250484	249739	251229	232091	233594	230588									;PTHR47372;PTHR47372:SF24
tr|F2CR89|F2CR89_HORVV Predicted protein OS=Hordeum vulgare subsp.;tr|F2D4X9|F2D4X9_HORVV Predicted protein OS=Hordeum vulgare subsp. vulgare OX=112509 PE=2 SV=1;tr|F2E8C5|F2E8C5_HORVV Predicted protein OS=Hordeum vulgare subsp. vulgare OX=112509 PE=2 SV=1	DJ-1/PfpI domain-containing protein;Predicted protein	Peptidase C56 family	0	0	0	233147	234117	235087	0	0	0	240587	236003	238998									;PTHR42733;PTHR42733:SF2	;PF01965
tr|A0A8I6X3E8|A0A8I6X3E8_HORVV Phytocyanin domain-containing protein OS=Hordeum vulgare subsp. vulgare OX=112509 PE=3 SV=1;tr|F2EJK5|F2EJK5_HORVV Predicted protein OS=Hordeum vulgare subsp. vulgare OX=112509 PE=2 SV=1	Phytocyanin domain-containing protein;Predicted protein	Early nodulin-like (ENODL) family	233163	233163	233163	241021	241021	241021	252218	256018	254118	246752	247918	245585		electron transfer activity [GO:0009055]	side of membrane [GO:0098552];electron transfer activity [GO:0009055]	side of membrane [GO:0098552]					;PTHR33021;PTHR33021:SF435	;PF02298
tr|A0A8I6X7K0|A0A8I6X7K0_HORVV Carboxypeptidase OS=Hordeum vulgare subsp. vulgare OX=112509 PE=3 SV=1;tr|F2DP98|F2DP98_HORVV Carboxypeptidase OS=Hordeum vulgare subsp. vulgare OX=112509 PE=2 SV=1	Carboxypeptidase (EC 3.4.16.-)	Peptidase S10 family	0	0	0	251209	251755	252056	0	0	0	0	0	0	proteolysis [GO:0006508]	serine-type carboxypeptidase activity [GO:0004185]	serine-type carboxypeptidase activity [GO:0004185];proteolysis [GO:0006508]					3.4.16.-	;PTHR11802:SF454;PTHR11802	;PF00450
tr|A0A8I6X7Z6|A0A8I6X7Z6_HORVV Germin-like protein OS=Hordeu;tr|F2DSE0|F2DSE0_HORVV Germin-like protein OS=Hordeum vulgare subsp. vulgare OX=112509 PE=2 SV=1;tr|Q9FYY1|Q9FYY1_HORVU Germin-like protein (Fragment) OS=Hordeum vulgare OX=4513 GN=GerE PE=3 SV=1	Germin-like protein	Germin family	257724	257724	257724	248227	251209	250849	260706	262693	258719	256703	253560	258128		manganese ion binding [GO:0030145]	apoplast [GO:0048046];manganese ion binding [GO:0030145]	apoplast [GO:0048046]		BINDING 107;BINDING 109;"BINDING 114;"BINDING 118;"BINDING 58;/evidence=""ECO:0000256|PIRSR:PIRSR601929-1"";/evidence=""ECO:0000256|PIRSR:PIRSR601929-2"";/evidence=""ECO:0000256|PIRSR:PIRSR601929-2""";/ligand_id=""ChEBI:CHEBI:29035"";/ligand_id=""ChEBI:CHEBI:30623"";/ligand=""Mn(2+)"";/ligand=""oxalate"";BINDING 108;BINDING 110;BINDING 112;BINDING 114;BINDING 117;BINDING 119;BINDING 121;BINDING 1…	FUNCTION: May play a role in plant defense. Probably has no oxalate oxidase activity even if the active site is conserved. {ECO:0000256|ARBA:ARBA00003629}.		;PTHR31238:SF164;"PTHR31238:SF214;"PTHR31238:SF254;"PTHR31238:SF290;"PTHR31238:SF38;PTHR31238	;PF00190
tr|A0A8I6X8S0|A0A8I6X8S0_HORVV Cupin type-1 domain-containing protein OS=Hordeum vulgare subsp. vulgare OX=112509 PE=4 SV=1;tr|Q03678|Q03678_HORVU Embryo globulin OS=Hordeum vulgare OX=4513 GN=Beg1 PE=2 SV=1	Cupin type-1 domain-containing protein		268257	267389	267403	276089	277304	275231	250965	248433	252123	253822	251996	253778									;PTHR31189:SF13;PTHR31189	;PF00190
sp|P25249|CYSP1_HORVU Cysteine proteinase EP-B 1 OS=Hordeum vulgare OX=4513 GN=EPB1 PE=2 SV=1;sp|P25250|CYSP2_HORVU Cysteine proteinase EP-B 2 OS=Hordeum vulgare OX=4513 GN=EPB2 PE=1 SV=1;tr|A0A8I6XRW9|A0A8I6XRW9_HORVV Uncharacterized protein OS=Hordeum vu	Uncharacterized protein	Peptidase C1 family	0	0	0	235433	236457	237618	232260	232360	230551	245591	240088	242840	proteolysis [GO:0006508]	cysteine-type peptidase activity [GO:0008234]	cysteine-type peptidase activity [GO:0008234];proteolysis [GO:0006508]						;PTHR12411;PTHR12411:SF778	;PF08246;PF00112
tr|A0A8I6XAQ0|A0A8I6XAQ0_HORVV Met;tr|G8CN38|G8CN38_HORVS Methanethiol oxidase (Fragment) OS=Hordeum vulgare subsp. spontaneum OX=77009 PE=2 SV=1;tr|G8CN39|G8CN39_HORVS Methanethiol oxidase (Fragment) OS=Hordeum vulgare subsp. spontaneum OX=77009 PE=2 SV=1	Methanethiol oxidase (EC 1.8.3.4)	Selenium-binding protein family	0	0	0	218185	218239	218293	0	0	0	0	0	0		methanethiol oxidase activity [GO:0018549];selenium binding [GO:0008430];selenium binding [GO:0008430]	methanethiol oxidase activity [GO:0018549];selenium binding [GO:0008430];selenium binding [GO:0008430]					1.8.3.4	;PTHR23300;PTHR23300:SF0	;PF05694
tr|A0A8I6XG68|A0A8I6XG68_HORVV Pectate lyase superfamily protein domain-containing protein OS=Hordeum vulgare subsp. vulgare OX=112509 PE=4 SV=1;tr|F2DFI9|F2DFI9_HORVV Predicted protein (Fragment) OS=Hordeum vulgare subsp. vulgare OX=112509 PE=2 SV=1	Pectate lyase superfamily protein domain-containing protein;Predicted protein		0	0	0	0	224156	224579	0	0	0	0	0	0		polygalacturonase activity [GO:0004650]	polygalacturonase activity [GO:0004650]						;PTHR33928;PTHR33928:SF7	;PF12708
sp|P32936|IAAB_HORVU Alpha-amylase/trypsin inhibitor CMb OS=Hordeum vulg;tr|A0A8I6XQ39|A0A8I6XQ39_HORVV Bifunctional inhibitor/plant lipid transfer protein/seed storage helical domain-containing protein OS=Hordeum vulgare subsp. vulgare OX=112509 PE=3 SV=1	Bifunctional inhibitor/plant lipid transfer protein/seed storage helical domain-containing protein	Protease inhibitor I6 (cereal trypsin/alpha-amylase inhibitor) family	309429	307549	307997	309009	311336	307952	302950	304047	303415	308019	312186	311988		serine-type endopeptidase inhibitor activity [GO:0004867]	extracellular region [GO:0005576];serine-type endopeptidase inhibitor activity [GO:0004867]	extracellular region [GO:0005576]					;PTHR34481:SF7;PTHR34481	;PF00234
tr|A0A8I6XQT6|A0A8I6XQT6_HORVV Non-specific lipid-transfer protein OS=Hordeum vulgare subsp. vulgare OX=112509 PE=3 SV=1;tr|Q42848|Q42848_HORVU Non-specific lipid-transfer protein OS=Hordeum vulgare OX=4513 PE=2 SV=1	Non-specific lipid-transfer protein	Plant LTP family	0	0	0	0	0	0	0	0	0	0	0	0	lipid transport [GO:0006869]	lipid binding [GO:0008289]	lipid binding [GO:0008289];lipid transport [GO:0006869]				FUNCTION: Plant non-specific lipid-transfer proteins transfer phospholipids as well as galactolipids across membranes. May play a role in wax or cutin deposition in the cell walls of expanding epidermal cells and certain secretory tissues. {ECO:0000256|RuleBase:RU000628}.		;PTHR33076;PTHR33076:SF80	;PF00234
tr|A0A8I6XR15|A0A8I6XR15_HORVV Bifunctional inhibitor/plant lipid transfer protein/seed storage helical domain-containing protein OS=Hordeum vulgare subsp. vulga;tr|F2D3X8|F2D3X8_HORVV Predicted protein OS=Hordeum vulgare subsp. vulgare OX=112509 PE=2 SV=1	Bifunctional inhibitor/plant lipid transfer protein/seed storage helical domain-containing protein;Predicted protein		0	0	0	0	0	0	0	0	0	218761	217285	218023									;PTHR31731;PTHR31731:SF119	;PF14547
tr|A0A8I6XS48|A0A8I6XS48_HORVV Bifunctional inhibitor/plant lipid transfer protein/seed storage helical domain-containing protein OS=Hordeum vulgare subsp. vulgare OX=112509 PE=3 SV=1	Bifunctional inhibitor/plant lipid transfer protein/seed storage helical domain-containing protein	Protease inhibitor I6 (cereal trypsin/alpha-amylase inhibitor) family	288143	286454	289906	276107	278164	274266	284137	281566	285769	277296	281452	279090		serine-type endopeptidase inhibitor activity [GO:0004867]	extracellular region [GO:0005576];serine-type endopeptidase inhibitor activity [GO:0004867]	extracellular region [GO:0005576]					;PTHR34481:SF4;PTHR34481	;PF00234
tr|A0A8I6XSU4|A0A8I6XSU4_HORVV Subtilisin-like protease OS=Hordeum vulgare subsp. vulgare OX=112509 PE=3 SV=1;tr|F2DV16|F2DV16_HORVV Predicted protein (Fragment);tr|F2DWM2|F2DWM2_HORVV Predicted protein OS=Hordeum vulgare subsp. vulgare OX=112509 PE=2 SV=1	Predicted protein;Subtilisin-like protease	Peptidase S8 family	0	0	0	233809	234408	235007	0	0	0	244838	237381	242959	proteolysis [GO:0006508]	serine-type endopeptidase activity [GO:0004252]	serine-type endopeptidase activity [GO:0004252];proteolysis [GO:0006508]		ACT_SITE 143;/evidence="ECO:0000256|PIRSR:PIRSR615500-1, ECO:0000256|PROSITE-ProRule:PRU01240";/evidence="ECO:0000256|PIRSR:PIRSR615500-1, ECO:0000256|PROSITE-ProRule:PRU01240";/note=""Charge relay system"";ACT_SITE 216;ACT_SITE 546				;PTHR10795;PTHR10795:SF469	;PF17766;PF00082;PF02225;PF05922
tr|A0A8I6XVR0|A0A8I6XVR0_HORVV Cupin type-1 domain-containing protein OS=Hordeum vulgare subsp. vulgare OX=112509 PE=4 SV=1	Cupin type-1 domain-containing protein;Predicted protein		0	0	0	235728	234473	240339	0	0	0	244355	239785	241930									;PTHR31189;"PTHR31189:SF44;PTHR31189;PTHR31189:SF45	;PF00190
tr|A0A8I6XX62|A0A8I6XX62_HORVV Aldehyde oxidase OS=Hordeum vulgare subsp. vulgare OX=112509 PE=3 SV=1;tr|F2CQ98|F2CQ98_HORVV Predicted protein OS=Hordeum vulgare;tr|F2E408|F2E408_HORVV Predicted protein OS=Hordeum vulgare subsp. vulgare OX=112509 PE=2 SV=1	Aldehyde oxidase;Predicted protein	Xanthine dehydrogenase family	0	0	0	230486	230290	231037	0	0	0	231321	218856	230983		2 iron, 2 sulfur cluster binding [GO:0051537];FAD binding [GO:0071949];iron ion binding [GO:0005506];oxidoreductase activity [GO:0016491]	2 iron, 2 sulfur cluster binding [GO:0051537];FAD binding [GO:0071949];iron ion binding [GO:0005506];oxidoreductase activity [GO:0016491]		ACT_SITE 1192;ACT_SITE 1241;"ACT_SITE 1271;"ACT_SITE 1279;"ACT_SITE 1293;"ACT_SITE 1325;/evidence=""ECO:0000256|PIRSR:PIRSR000127-1""";/note=""Proton acceptor""	BINDING 19;BINDING 21;"BINDING 49;"BINDING 51;"BINDING 52;/evidence=""ECO:0000256|PIRSR:PIRSR000127-2"";/evidence=""ECO:0000256|PIRSR:PIRSR000127-3"";/evidence=""ECO:0000256|PIRSR:PIRSR000127-3""";/ligand_id=""ChEBI:CHEBI:190135"";/ligand_id=""ChEBI:CHEBI:57692"";/ligand_id=""ChEBI:CHEBI:71302"";/ligand_label=""1"";/ligand_label=""2"";/ligand_part_id=""ChEBI:CHEBI:28685"";/ligand_part=""Mo"";/lig…			;PTHR11908:SF92;"PTHR11908:SF98;PTHR11908	;PF01315;PF00111;PF00941;PF01799;PF02738;PF03450;PF20256
sp|P04750|AMY6_HORVU Alpha-amylase type B isozyme OS=Hordeum vulgare OX=45;tr|A0A8I6XXV9|A0A8I6XXV9_HORVV Alpha-amylase OS=Hordeum vulgare subsp. vulgare OX=112509 PE=3 SV=1;tr|Q03651|Q03651_HORVU Alpha-amylase OS=Hordeum vulgare OX=4513 GN=Amy46 PE=3 SV=1	Alpha-amylase (EC 3.2.1.1) (1,4-alpha-D-glucan glucanohydrolase)	Glycosyl hydrolase 13 family	0	0	0	247448	237452	247173	0	0	0	233738	247765	250419	starch catabolic process [GO:0005983]	alpha-amylase activity [GO:0004556];calcium ion binding [GO:0005509]	alpha-amylase activity [GO:0004556];calcium ion binding [GO:0005509];starch catabolic process [GO:0005983]		ACT_SITE 203;/evidence="ECO:0000256|PIRSR:PIRSR001028-1";/evidence="ECO:0000256|PIRSR:PIRSR001028-1";/note=""Nucleophile"";/note=""Proton donor"";ACT_SITE 228			3.2.1.1	;PTHR43447;PTHR43447:SF29	;PF07821;PF00128
tr|A0A8I6XYT6|A0A8I6XYT6_HORVV Aspartic proteinase oryzasin-1 OS=Hordeum vulgare subsp. vulgare OX=112509 PE=3 SV=1	Aspartic proteinase oryzasin-1	Peptidase A1 family	0	0	0	0	0	0	0	0	0	214329	227118	220724	lipid metabolic process [GO:0006629];proteolysis [GO:0006508]	aspartic-type endopeptidase activity [GO:0004190]	aspartic-type endopeptidase activity [GO:0004190];lipid metabolic process [GO:0006629];proteolysis [GO:0006508]		ACT_SITE 104;/evidence="ECO:0000256|PIRSR:PIRSR601461-1";/evidence="ECO:0000256|PIRSR:PIRSR601461-1";ACT_SITE 291				;PTHR47966:SF27;PTHR47966	;PF00026;PF03489;PF05184
tr|A0A8I6XZT0|A0A8I6XZT0_HORVV Inositol-1-monophosphatase OS=Hordeum vulgare subsp. vulgare OX=112509 PE=3 SV=1;tr|B3DFH0|B3DFH0_HORVV Inositol-1-monophosphatase OS=Hordeum vulgare subsp. vulgare OX=112509 PE=2 SV=1	Inositol-1-monophosphatase (EC 3.1.3.25)	Inositol monophosphatase superfamily	0	0	0	223816	223816	223816	0	0	0	225329	225329	225329	inositol biosynthetic process [GO:0006021];L-ascorbic acid biosynthetic process [GO:0019853];phosphatidylinositol phosphate biosynthetic process [GO:0046854];phosphatidylinositol phosphate biosynthetic process [GO:0046854];response to cold [GO:0009409]"	inositol monophosphate 1-phosphatase activity [GO:0008934];inositol monophosphate 3-phosphatase activity [GO:0052832];inositol monophosphate 4-phosphatase activity [GO:0052833];L-galactose-1-phosphate phosphatase activity [GO:0010347];metal ion binding [GO:0046872]	inositol monophosphate 1-phosphatase activity [GO:0008934];inositol biosynthetic process [GO:0006021];inositol monophosphate 3-phosphatase activity [GO:0052832];inositol monophosphate 4-phosphatase activity [GO:0052833];L-ascorbic acid biosynthetic process [GO:0019853];L-galactose-1-phosphate phosphatase activity [GO:0010347];metal ion binding [GO:0046872];phosphatidylinositol phosphate biosynthe…					3.1.3.25	;PTHR20854;PTHR20854:SF4	;PF00459
tr|A0A8I6XZU9|A0A8I6XZU9_HORVV Ferritin OS=Hordeum vulgare subsp. vulgare OX=112509 PE=3 SV=1;tr|B1NC18|B1NC18_HORVU Ferritin OS=Hordeum vulgare OX=4513 GN=Fer1 PE=2 SV=1;tr|F2CZM9|F2CZM9_HORVV Ferritin OS=Hordeum vulgare subsp. vulgare OX=112509 PE=2 SV=1	Ferritin (EC 1.16.3.1)	Ferritin family	0	0	0	214886	215292	215698	0	0	0	0	0	0	intracellular iron ion homeostasis [GO:0006879];iron ion transport [GO:0006826]	ferric iron binding [GO:0008199];ferroxidase activity [GO:0004322];oxidoreductase activity [GO:0016491]"	plastid [GO:0009536];ferric iron binding [GO:0008199];ferroxidase activity [GO:0004322];intracellular iron ion homeostasis [GO:0006879];iron ion transport [GO:0006826];oxidoreductase activity [GO:0016491]	plastid [GO:0009536]			FUNCTION: Stores iron in a soluble, non-toxic, readily available form. Important for iron homeostasis. Has ferroxidase activity. Iron is taken up in the ferrous form and deposited as ferric hydroxides after oxidation. {ECO:0000256|ARBA:ARBA00025111}.;FUNCTION: Stores iron in a soluble, non-toxic, readily available form. Important for iron homeostasis. Iron is taken up in the ferrous form and depo…	1.16.3.1	;PTHR11431;PTHR11431:SF75;PTHR11431:SF99	;PF00210
tr|A0A8I6XZX3|A0A8I6XZX3_HORVV hydroxymethylbilane synthase OS=Hordeum vulgare subsp. vulgare OX=112509 PE=3 SV=1	hydroxymethylbilane synthase (EC 2.5.1.61) (Hydroxymethylbilane synthase)	HMBS family	0	0	0	217490	219137	215842	0	0	0	222792	219969	221320	protoporphyrinogen IX biosynthetic process [GO:0006782]	hydroxymethylbilane synthase activity [GO:0004418]	hydroxymethylbilane synthase activity [GO:0004418];protoporphyrinogen IX biosynthetic process [GO:0006782]					2.5.1.61	;PTHR11557;PTHR11557:SF0	;PF01379;PF03900
tr|A0A8I6Y1X3|A0A8I6Y1X3_HORVV Uncharacterized protein OS=Hordeum vulgare subsp. vulgare OX=112509 PE=3 SV=1;tr|F2DS64|F2DS64_HORVV Predicted protein OS=Hordeum vulgare subsp. vulgare OX=112509 PE=2 SV=1	Predicted protein;Uncharacterized protein	LEA type 4 family	219283	215243	217263	225355	223250	224302	228273	236687	235011	226930	226870	226900									;PTHR47877:SF14;PTHR47877	;PF02987
tr|A0A8I6Y3C5|A0A8I6Y3C5_HORVV Cupin type-1 domain-containing protein OS=Hordeum vulgare subsp. vulgare OX=112509 PE=4 SV=1;tr|F2EBM4|F2EBM4_HORVV Predicted protein OS=Hordeum vulgare subsp. vulgare OX=112509 PE=2 SV=1;tr|F2EG51|F2EG51_HORVV Predicted prot	Cupin type-1 domain-containing protein;Predicted protein		246489	245556	244623	243899	242248	238768	236902	236902	236902	239747	243714	239974									;PTHR31189;PTHR31189:SF7	;PF00190
tr|A0A8I6Y435|A0A8I6Y435_HORVV Serpin domain-containing protein OS=Hordeum vulgare subsp. vulgare OX=112509 PE=3 SV=1	Serpin domain-containing protein	Serpin family	298193	304176	299345	299048	299021	300401	216597	216597	216597	211246	211246	211246		serine-type endopeptidase inhibitor activity [GO:0004867]	extracellular space [GO:0005615];serine-type endopeptidase inhibitor activity [GO:0004867]	extracellular space [GO:0005615]					;PTHR11461;PTHR11461:SF310	;PF00079
tr|A9E4H2|A9E4H2_HORVU Grain softness protein (Fragment) OS=Hordeum vulgare OX=4513 GN=GSP PE=4 SV=1;tr|Q0GIL0|Q0GIL0_HORVU Grain softness protein (Fragment) OS=Hordeum vulgare OX=4513 GN=gsp PE=4 SV=1;tr|Q0GIL2|Q0GIL2_HORVU Grain softness protein (Fragmen	Bifunctional inhibitor/plant lipid transfer protein/seed storage helical domain-containing protein;Grain softness protein		262872	255130	252437	260932	256147	254632	243696	245824	262783	241574	236389	239191		nutrient reservoir activity [GO:0045735]	nutrient reservoir activity [GO:0045735]						;PTHR33454:SF13;PTHR33454	;PF00234
sp|P07597|NLTP1_HORVU Non-specific lipid-transfer protein 1 OS=Hordeum vulgare OX=4513 GN=LTP1 PE=1 SV=1;tr|A8YPK3|A8YPK3_HORVU Non-specific li;tr|F2ED95|F2ED95_HORVV Non-specific lipid-transfer protein OS=Hordeum vulgare subsp. vulgare OX=112509 PE=2 SV=1	Non-specific lipid-transfer protein	Plant LTP family	311105	309984	314585	295629	299642	295816	313418	311546	314867	305269	305869	299642	lipid transport [GO:0006869]	lipid binding [GO:0008289]	lipid binding [GO:0008289];lipid transport [GO:0006869]				FUNCTION: Plant non-specific lipid-transfer proteins transfer phospholipids as well as galactolipids across membranes. May play a role in wax or cutin deposition in the cell walls of expanding epidermal cells and certain secretory tissues. {ECO:0000256|RuleBase:RU000628}.		;PTHR33076:SF168;PTHR33076	;PF00234
sp|P28041|IAAA_HORVU Alpha-amylase/trypsin inhibitor CMa OS=Hordeum vulgare OX=4513 GN=IAT1 PE=1 SV=2;tr|A0A8I6YCK0|A0A8I6YCK0_HORVV Bifunctional inhibitor/plant lipid transfer protein/seed storage helical domain-containing protein OS=Hordeum vulgare subsp	Bifunctional inhibitor/plant lipid transfer protein/seed storage helical domain-containing protein	Protease inhibitor I6 (cereal trypsin/alpha-amylase inhibitor) family	280350	275463	275005	265677	274105	271431	267771	268299	266270	267905	269114	270708		serine-type endopeptidase inhibitor activity [GO:0004867]	extracellular region [GO:0005576];serine-type endopeptidase inhibitor activity [GO:0004867]	extracellular region [GO:0005576]					;PTHR34481:SF12;PTHR34481	;PF00234
sp|P04063|AMY2_HORVU Alpha-amylase type B isozyme OS=Hordeum vulgare OX=4513 GN=AMY1.2 PE=1 SV=3;tr|A0A8I6YDX1|A0A8I6YDX1_HORVV Alpha-amylase OS=Hordeum vulgare subsp. vulgare OX=112509 PE=3 SV=1;tr|C3W8N0|C3W8N0_HORVV Alpha-amylase OS=Hordeum vulgare subs	alpha-amylase (EC 3.2.1.1) (1,4-alpha-D-glucan glucanohydrolase);Alpha-amylase (EC 3.2.1.1) (1,4-alpha-D-glucan glucanohydrolase)	Glycosyl hydrolase 13 family	0	0	0	256568	252222	258124	0	0	0	274675	273956	277473	carbohydrate metabolic process [GO:0005975];polysaccharide catabolic process [GO:0000272];starch catabolic process [GO:0005983]	alpha-amylase activity [GO:0004556];calcium ion binding [GO:0005509]	alpha-amylase activity [GO:0004556];calcium ion binding [GO:0005509];carbohydrate metabolic process [GO:0005975];polysaccharide catabolic process [GO:0000272];starch catabolic process [GO:0005983]"		ACT_SITE 203;ACT_SITE 205;/evidence=""ECO:0000256|PIRSR:PIRSR001028-1"";/evidence=""ECO:0000256|PIRSR:PIRSR001028-1""";/note=""Nucleophile"";/note=""Proton donor"";ACT_SITE 228;ACT_SITE 230			3.2.1.1	;PTHR43447;PTHR43447:SF11;PTHR43447:SF6	;PF00128;"PF07821;PF00128
tr|A0A8I6YDK2|A0A8I6YDK2_HORVV Fibronectin type III-like domain-containing protein OS=Hordeum vulgare subsp. vulgare OX;tr|A0A8I6YF87|A0A8I6YF87_HORVV Fibronectin type III-like domain-containing protein OS=Hordeum vulgare subsp. vulgare OX=112509 PE=4 SV=1	Fibronectin type III-like domain-containing protein		0	0	0	237318	237938	240960	0	0	0	244182	244182	244182	xylan catabolic process [GO:0045493]	xylan 1,4-beta-xylosidase activity [GO:0009044]	extracellular region [GO:0005576];xylan 1,4-beta-xylosidase activity [GO:0009044];xylan catabolic process [GO:0045493]	extracellular region [GO:0005576]					;PTHR42721:SF3;PTHR42721	;PF14310;PF00933;PF01915
tr|A0A8I6YHR6|A0A8I6YHR6_HORVV Uncharacterized protein OS=Hordeum vulgare subsp. vulgare OX=112509 PE=4 SV=1;tr|F2DCI6|F2DCI6_HORVV Predicted protein OS=Hordeum vulgare subsp. vulgare OX=112509 PE=2 SV=1	Predicted protein;Uncharacterized protein		0	0	0	206353	206353	206353	0	0	0	206460	206460	206460	carbohydrate metabolic process [GO:0005975];L-arabinose metabolic process [GO:0046373]	alpha-L-arabinofuranosidase activity [GO:0046556]	alpha-L-arabinofuranosidase activity [GO:0046556];carbohydrate metabolic process [GO:0005975];L-arabinose metabolic process [GO:0046373]						;PTHR31151;"PTHR31151:SF3;PTHR31151;PTHR31151:SF0	;PF20736;PF07944
tr|A0A8I6YJ10|A0A8I6YJ10_HORVV Peroxidase OS=Hordeum vulgare subsp. vulgare OX=112509 PE=3 SV=1;tr|F2DK78|F2DK78_HORVV Peroxidase OS=Hordeum vulgare subsp. vulgare OX=112509 PE=2 SV=1	Peroxidase (EC 1.11.1.7)	Peroxidase family, Ascorbate peroxidase subfamily;Peroxidase family, Classical plant (class III) peroxidase subfamily	235520	237156	238791	234525	236498	234248	246924	242839	246629	242881	240138	241181	hydrogen peroxide catabolic process [GO:0042744];response to oxidative stress [GO:0006979]	heme binding [GO:0020037];lactoperoxidase activity [GO:0140825];metal ion binding [GO:0046872];metal ion binding [GO:0046872];peroxidase activity [GO:0004601]"	extracellular region [GO:0005576];heme binding [GO:0020037];hydrogen peroxide catabolic process [GO:0042744];lactoperoxidase activity [GO:0140825];metal ion binding [GO:0046872];peroxidase activity [GO:0004601];response to oxidative stress [GO:0006979]	extracellular region [GO:0005576]	ACT_SITE 70;/evidence="ECO:0000256|PIRSR:PIRSR600823-1";/note=""Proton acceptor""	BINDING 71;/evidence="ECO:0000256|PIRSR:PIRSR600823-2";/evidence="ECO:0000256|PIRSR:PIRSR600823-3";/evidence="ECO:0000256|PIRSR:PIRSR600823-3";/ligand_id=""ChEBI:CHEBI:29108"";/ligand_id=""ChEBI:CHEBI:60344"";/ligand_label=""1"";/ligand_label=""2"";/ligand_part_id=""ChEBI:CHEBI:18248"";/ligand_part=""Fe"";/ligand=""Ca(2+)"";/ligand=""heme b"";/ligand=""substrate"";/note=""axial binding residue"";…	FUNCTION: Removal of H(2)O(2), oxidation of toxic reductants, biosynthesis and degradation of lignin, suberization, auxin catabolism, response to environmental stresses such as wounding, pathogen attack and oxidative stress. These functions might be dependent on each isozyme/isoform in each plant tissue. {ECO:0000256|ARBA:ARBA00002322}.	1.11.1.7	;PTHR31388	;PF00141
sp|P11643|IAAD_HORVU Alpha-amylase/trypsin inhibitor CMd OS=Hordeum vulgare OX=4513 GN=IAT3 PE=1 SV=2;tr|A0A8I6YKH0|A0A8I6YKH0_HORVV Bifunctional inhibitor/plant lipid transfer protein/seed storage helical domain-containing protein OS=Hordeum vulgare subsp	Bifunctional inhibitor/plant lipid transfer protein/seed storage helical domain-containing protein	Protease inhibitor I6 (cereal trypsin/alpha-amylase inhibitor) family	310072	306225	309034	310390	315518	313326	305172	305715	304943	310036	316362	316638		serine-type endopeptidase inhibitor activity [GO:0004867]	extracellular region [GO:0005576];serine-type endopeptidase inhibitor activity [GO:0004867]	extracellular region [GO:0005576]					;PTHR34481:SF5;PTHR34481	;PF00234
tr|A0A8I6YMY5|A0A8I6YMY5_HORVV Serpin domain-containing protein OS=Hordeum vulgare subsp. vulgare OX=112509 PE=3 SV=1	Serpin domain-containing protein	Serpin family	285034	289304	287334	287866	288604	291021	289127	293083	282381	289791	283993	287324		serine-type endopeptidase inhibitor activity [GO:0004867]	extracellular space [GO:0005615];serine-type endopeptidase inhibitor activity [GO:0004867]	extracellular space [GO:0005615]					;PTHR11461;PTHR11461:SF310	;PF00079
tr|A0A8I6YPY2|A0A8I6YPY2_HORVV FAD-binding PCMH-type domain-containing protein OS=Hordeum vulgare subsp. vulgare OX=112509 PE=3 SV=1;tr|F2EG40|F2EG40_HORVV Predicted protein OS=Hordeum vulgare subsp. vulgare OX=112509 PE=2 SV=1	FAD-binding PCMH-type domain-containing protein;Predicted protein	Oxygen-dependent FAD-linked oxidoreductase family	0	0	0	229380	228903	229297	0	0	0	236098	232942	234998		FAD binding [GO:0071949];oxidoreductase activity [GO:0016491]	FAD binding [GO:0071949];oxidoreductase activity [GO:0016491]						;PTHR32448:SF119;PTHR32448	;PF08031;PF01565
tr|A0A8I6YSE9|A0A8I6YSE9_HORVV FAD-binding PCMH-type domain-containing protein OS=Hordeum vulgare subsp. vulgare OX=112509 PE=3 SV=1;tr|A0A8I6Z702|A0A8I6Z702_HORVV Aldehyde oxidase OS=Hordeum vulgare subsp. vulgare OX=112509 PE=3 SV=1	Aldehyde oxidase;FAD-binding PCMH-type domain-containing protein	Xanthine dehydrogenase family	0	0	0	205074	205074	205074	0	0	0	212591	214128	211090		2 iron, 2 sulfur cluster binding [GO:0051537];FAD binding [GO:0071949];iron ion binding [GO:0005506];oxidoreductase activity [GO:0016491]	2 iron, 2 sulfur cluster binding [GO:0051537];FAD binding [GO:0071949];iron ion binding [GO:0005506];oxidoreductase activity [GO:0016491]		ACT_SITE 1278;ACT_SITE 1280;"ACT_SITE 1291;/evidence=""ECO:0000256|PIRSR:PIRSR000127-1""";/note=""Proton acceptor""	BINDING 45;BINDING 48;"BINDING 52;/evidence=""ECO:0000256|PIRSR:PIRSR000127-2"";/evidence=""ECO:0000256|PIRSR:PIRSR000127-3"";/evidence=""ECO:0000256|PIRSR:PIRSR000127-3""";/ligand_id=""ChEBI:CHEBI:190135"";/ligand_id=""ChEBI:CHEBI:57692"";/ligand_id=""ChEBI:CHEBI:71302"";/ligand_label=""1"";/ligand_label=""2"";/ligand_part_id=""ChEBI:CHEBI:28685"";/ligand_part=""Mo"";/ligand=""[2Fe-2S] cluster""…			;PTHR11908:SF89;PTHR11908	;PF01315;PF00111;PF00941;PF01799;PF02738;PF03450;PF20256
tr|A0A8I6ZBD0|A0A8I6ZBD0_HORVV Pectinesterase inhibitor domain-containing protein OS=Hordeum vulgare subsp. vulgare OX=112509 PE=4 SV=1	Pectinesterase inhibitor domain-containing protein		0	0	0	214113	214113	214113	0	0	0	209069	209069	209069									;PTHR34838:SF10;PTHR34838
sp|Q05190|LE19A_HORVU Late embryogenesis abundant protein B19.1A OS=Hordeum vulgare OX=4513 GN=B19.1A PE=2 SV=1;tr|F2EHN7|F2EHN7_HORVV Predicted protein OS=Hord;tr|H2E688|H2E688_HORVU Late embryogenesis abundant protein OS=Hordeum vulgare OX=4513 PE=3 SV=1	Late embryogenesis abundant protein B19.4;Predicted protein;Uncharacterized protein	Small hydrophilic plant seed protein family	218106	218106	218106	0	0	0	215093	220669	220497	0	0	0	response to abscisic acid [GO:0009737]		response to abscisic acid [GO:0009737]						;PTHR34671;"PTHR34671:SF14;PTHR34671;PTHR34671:SF19	;PF00477
tr|A0A8I7B4Y6|A0A8I7B4Y6_HORVV Leucine-rich repeat-containing N-terminal plant-type domain-containing protein OS=Hordeum vulgare subsp. vulgare OX=112509 PE=4 SV=1	Cell wall hydroxyproline-rich glycoprotein		0	0	0	225315	221551	222680	0	0	0	218031	217236	216441									;PTHR32093;PTHR32093:SF160	;PF00560;PF08263;PF13855
tr|A0A8I7B6J1|A0A8I7B6J1_HORVV Barwin domain-containing protein OS=Hordeum vulgare subsp. vulgare OX=112509 PE=4 SV=1;tr|P93180|P93180_HORVU Pathogenesis-related protein 4 OS=Hordeum vulgare OX=4513 PE=2 SV=1	Barwin domain-containing protein;Predicted protein		0	0	0	0	0	0	0	0	0	245043	245527	244404	defense response to bacterium [GO:0042742];defense response to fungus [GO:0050832]	RNA nuclease activity [GO:0004540]	RNA nuclease activity [GO:0004540];defense response to bacterium [GO:0042742];defense response to fungus [GO:0050832]						;PTHR46351:SF18;PTHR46351	;PF00967
tr|A0A8I7B6Q0|A0A8I7B6Q0_HORVV Germin-like protein OS=Hordeum vulgare subsp. vulgare OX=112509 PE=3 SV=1	Germin-like protein	Germin family	229799	236238	232610	233774	235502	234638	0	0	0	232338	233361	231486		manganese ion binding [GO:0030145]	apoplast [GO:0048046];manganese ion binding [GO:0030145]	apoplast [GO:0048046]		BINDING 100;/evidence="ECO:0000256|PIRSR:PIRSR601929-1";/evidence="ECO:0000256|PIRSR:PIRSR601929-2";/evidence="ECO:0000256|PIRSR:PIRSR601929-2";/ligand_id=""ChEBI:CHEBI:29035"";/ligand_id=""ChEBI:CHEBI:30623"";/ligand=""Mn(2+)"";/ligand=""oxalate"";BINDING 110;BINDING 113;BINDING 115;BINDING 120;BINDING 162			;PTHR31238:SF151;PTHR31238	;PF00190
tr|A0A8I7B6U7|A0A8I7B6U7_HORVV Serpin domain-containing protein OS=Hordeum vulgare subsp. vulgare OX=112509 PE=3 SV=1	Serpin domain-containing protein	Serpin family	317966	322116	320690	319793	318615	319821	324957	328580	317689	323394	318976	321043		serine-type endopeptidase inhibitor activity [GO:0004867]	extracellular space [GO:0005615];serine-type endopeptidase inhibitor activity [GO:0004867]	extracellular space [GO:0005615]					;PTHR11461:SF211;PTHR11461	;PF00079
sp|P20145|NLTP2_HORVU Probable non-specific lipid-transfer protein OS=Hordeum vulgare OX=4513 GN=LTP2 PE=2 SV=1;tr|A0A8I7B7V1|A0A8I7B7V1_HORVV Bifunctional inhibitor/plant lipid transfer protein/seed storage helical domain-containing protein OS=Hordeum vul	Bifunctional inhibitor/plant lipid transfer protein/seed storage helical domain-containing protein;Predicted protein	Plant LTP family, B11E subfamily	271480	271480	271480	0	0	0	272813	266085	268351	0	0	0	lipid transport [GO:0006869]		lipid transport [GO:0006869]						;PTHR33214;PTHR33214:SF75	;PF00234
tr|A0A8I7B8E9|A0A8I7B8E9_HORVV Superoxide dismutase OS=Hordeum vulgare subsp. vulgare OX=112509 PE=3 SV=1;tr|F2CVV8|F2CVV8_HORVV Superoxide dismutase OS=Hordeum vulgare subsp. vulgare OX=112509 PE=2 SV=1	Superoxide dismutase (EC 1.15.1.1)	Iron/manganese superoxide dismutase family	0	0	0	0	0	0	0	0	0	229563	228047	226531		metal ion binding [GO:0046872];superoxide dismutase activity [GO:0004784]	metal ion binding [GO:0046872];superoxide dismutase activity [GO:0004784]			BINDING 50;/evidence="ECO:0000256|PIRSR:PIRSR000349-1";/evidence="ECO:0000256|PIRSR:PIRSR000349-1";/ligand_id=""ChEBI:CHEBI:29035"";/ligand=""Mn(2+)"";BINDING 187;BINDING 191;BINDING 98	FUNCTION: Destroys radicals which are normally produced within the cells and which are toxic to biological systems. {ECO:0000256|RuleBase:RU000414}.	1.15.1.1	;PTHR11404;PTHR11404:SF6	;PF02777;PF00081
tr|A0A8I7B8Q3|A0A8I7B8Q3_HORVV Knottin scorpion toxin-like domain-containing protein OS=Hordeum vulgare subsp. vulgare OX=112509 PE=4 SV=1	Knottin scorpion toxin-like domain-containing protein		230904	232666	234427	0	0	0	239354	232483	230042	228499	228499	228499	defense response [GO:0006952]		defense response [GO:0006952]
tr|A0A8I7BA12|A0A8I7BA12_HORVV Cupin type-1 domain-containing protein OS=Hordeum vulgare subsp. vulgare OX=112509 PE=4 SV=1	Cupin type-1 domain-containing protein		252180	241188	253380	294717	296337	294896	246667	237118	242043	277434	269974	272766									;PTHR31189:SF27;PTHR31189	;PF00190
tr|A0A8I7BA39|A0A8I7BA39_HORVV Thioredoxin domain-containing protein OS=Hordeum vulgare subsp. vulgare OX=112509 PE=4 SV=1	Thioredoxin domain-containing protein		0	0	0	205702	205702	205702	0	0	0	209554	209240	208927									;PTHR10438;PTHR10438:SF463	;PF00085
tr|A0A8I7BAQ3|A0A8I7BAQ3_HORVV Uncharacterized protein OS=Hordeum vulgare subsp. vulgare OX=112509 PE=3 SV=1;tr|B4ESF2|B4ESF2_HORVV Papain-like cysteine proteina;tr|F2DXE0|F2DXE0_HORVV Predicted protein OS=Hordeum vulgare subsp. vulgare OX=112509 PE=2 SV=1	Papain-like cysteine proteinase (Predicted protein);Predicted protein;Uncharacterized protein	Peptidase C1 family	215621	216166	216711	218474	218522	218425	218392	222032	223636	221393	219062	220554	proteolysis [GO:0006508]	cysteine-type peptidase activity [GO:0008234]	cysteine-type peptidase activity [GO:0008234];proteolysis [GO:0006508]						;PTHR12411;PTHR12411:SF888	;PF00112;"PF08246;PF00112
tr|A0A8I7BAT3|A0A8I7BAT3_HORVV Uncharacterized protein OS=Hordeum vulgare subsp. vulgare OX=112509 PE=3 SV=1	Uncharacterized protein	Peptidase C1 family	219150	219150	219150	0	0	0	227147	227147	227147	0	0	0	proteolysis [GO:0006508]	cysteine-type peptidase activity [GO:0008234]	cysteine-type peptidase activity [GO:0008234];proteolysis [GO:0006508]						;PTHR12411;PTHR12411:SF805	;PF08246;PF00112
sp|P;tr|E7BB45|E7BB45_HORVV Barley trypsin inhibitor CMc (Fragment) OS=Hordeum vulgare subsp. vulgare OX=112509 GN=itr2 PE=4 SV=1;tr|E7BB46|E7BB46_HORVS Barley trypsin inhibitor CMc (Fragment) OS=Hordeum vulgare subsp. spontaneum OX=77009 GN=itr2 PE=4 SV=1	Barley trypsin inhibitor CMc;Bifunctional inhibitor/plant lipid transfer protein/seed storage helical domain-containing protein	Protease inhibitor I6 (cereal trypsin/alpha-amylase inhibitor) family	0	0	0	237679	237679	237679	227263	227263	227263	241850	244272	246695		serine-type endopeptidase inhibitor activity [GO:0004867]	extracellular region [GO:0005576];serine-type endopeptidase inhibitor activity [GO:0004867]	extracellular region [GO:0005576]					;PTHR34481:SF10;PTHR34481	;PF00234
sp|P35793|PR13_HORVU Pathogenesis-related protein PRB1-3 OS=Hordeum vulgare OX=4513 PE=2 SV=1;sp|Q05968|PR1_HORVU Pathogenesis-related protein 1 OS=Hordeum vulgare OX=4513 PE=2 SV=1;tr|A0A8I7BII4|A0A8I7BII4_HORVV SCP domain-containing protein OS=Hordeum vu	SCP domain-containing protein		0	0	0	0	0	0	215794	215794	215794	217223	218665	217944	response to biotic stimulus [GO:0009607]		extracellular region [GO:0005576];response to biotic stimulus [GO:0009607]	extracellular region [GO:0005576]			FUNCTION: Probably involved in the defense reaction of plants against pathogens. {ECO:0000256|ARBA:ARBA00003143}.		;PTHR10334;PTHR10334:SF394	;PF00188
tr|C3VWZ8|C3VWZ8_HORVU Dimeric alpha-amylase inhibitor OS=;tr|C3VWZ9|C3VWZ9_HORVU Dimeric alpha-amylase inhibitor OS=Hordeum vulgare OX=4513 GN=AAI PE=3 SV=1;tr|C3VX00|C3VX00_HORVU Dimeric alpha-amylase inhibitor OS=Hordeum vulgare OX=4513 GN=AAI PE=3 SV=1			248703	253810	253273	242364	249615	246181	0	0	0	0	0	0
tr|D3XB07|D3XB07_HORVS Alpha-amylase (Fragment) OS=Hordeum vulgare subsp. spontaneum OX=77009 GN=amy2 PE=3 SV=1;tr|D3XB08|D3XB08_HORVS Alpha-amy;tr|D3XB10|D3XB10_HORVS Alpha-amylase (Fragment) OS=Hordeum vulgare subsp. spontaneum OX=77009 GN=amy2 PE=3 SV=1	Alpha-amylase (EC 3.2.1.1) (1,4-alpha-D-glucan glucanohydrolase)	Glycosyl hydrolase 13 family	0	0	0	218861	218861	218861	0	0	0	235403	229164	229708	starch catabolic process [GO:0005983]	alpha-amylase activity [GO:0004556];calcium ion binding [GO:0005509]	alpha-amylase activity [GO:0004556];calcium ion binding [GO:0005509];starch catabolic process [GO:0005983]		ACT_SITE 203;ACT_SITE 204;/evidence=""ECO:0000256|PIRSR:PIRSR001028-1"";/evidence=""ECO:0000256|PIRSR:PIRSR001028-1""";/note=""Nucleophile"";/note=""Proton donor"";ACT_SITE 228;ACT_SITE 229	BINDING 68..70;BINDING 69..71;/evidence=""ECO:0000256|PIRSR:PIRSR001028-2"";/evidence=""ECO:0000256|PIRSR:PIRSR001028-2""";/ligand=""substrate"";BINDING 201..206;BINDING 202..207;BINDING 230;BINDING 231;BINDING 232;BINDING 233;BINDING 250;BINDING 251;BINDING 257;BINDING 258;BINDING 294;BINDING 295;BINDING 300..302;BINDING 301..303;BINDING 313;BINDING 314;BINDING 319;BINDING 320;BINDING 398;BINDIN…		3.2.1.1	;PTHR43447;PTHR43447:SF38;PTHR43447:SF41	;PF07821;PF00128
tr|F2CQP8|F2CQP8_HORVV lactoylglutathione lyase OS=Hordeum vulgare subsp. vulgare OX=112509 PE=2 SV=1	lactoylglutathione lyase (EC 4.4.1.5) (Glyoxalase I)	Glyoxalase I family	0	0	0	0	0	0	0	0	0	213191	214208	216829		lactoylglutathione lyase activity [GO:0004462];metal ion binding [GO:0046872]	lactoylglutathione lyase activity [GO:0004462];metal ion binding [GO:0046872]		ACT_SITE 145;/evidence="ECO:0000256|PIRSR:PIRSR604361-1";/note=""Proton donor/acceptor""	BINDING 78;/evidence="ECO:0000256|PIRSR:PIRSR604361-3";/evidence="ECO:0000256|PIRSR:PIRSR604361-3";/ligand_id=""ChEBI:CHEBI:29105"";/ligand_note=""ligand shared between dimeric partners"";/ligand=""Zn(2+)"";BINDING 145;BINDING 96		4.4.1.5	;PTHR46036;PTHR46036:SF2	;PF00903
tr|F2CQQ1|F2CQQ1_HORVV 3-deoxy-8-phosphooctulonate synthase OS=Hordeum vulgare subsp. vulgare OX=112509 PE=2 SV=1	3-deoxy-8-phosphooctulonate synthase (EC 2.5.1.55)	KdsA family	0	0	0	233834	235359	237419	0	0	0	244196	242194	242611	biosynthetic process [GO:0009058]	3-deoxy-8-phosphooctulonate synthase activity [GO:0008676]	cytoplasm [GO:0005737];3-deoxy-8-phosphooctulonate synthase activity [GO:0008676];biosynthetic process [GO:0009058]	cytoplasm [GO:0005737]				2.5.1.55	;PTHR21057:SF2;PTHR21057	;PF00793
tr|F2CR13|F2CR13_HORVV 6,7-dimethyl-8-ribityllumazine synthase OS=Hordeum vulgare subsp. vulgare OX=112509 PE=2 SV=1;tr|F2D7V2|F2D7V2_HORVV;tr|F2E3C4|F2E3C4_HORVV 6,7-dimethyl-8-ribityllumazine synthase OS=Hordeum vulgare subsp. vulgare OX=112509 PE=2 SV=1	6,7-dimethyl-8-ribityllumazine synthase (DMRL synthase) (EC 2.5.1.78)	DMRL synthase family	0	0	0	222629	219946	221557	0	0	0	223990	223050	223698	riboflavin biosynthetic process [GO:0009231]	6,7-dimethyl-8-ribityllumazine synthase activity [GO:0000906]	riboflavin synthase complex [GO:0009349];6,7-dimethyl-8-ribityllumazine synthase activity [GO:0000906];riboflavin biosynthetic process [GO:0009231]	riboflavin synthase complex [GO:0009349]			FUNCTION: Catalyzes the formation of 6,7-dimethyl-8-ribityllumazine by condensation of 5-amino-6-(D-ribitylamino)uracil with 3,4-dihydroxy-2-butanone 4-phosphate. This is the penultimate step in the biosynthesis of riboflavin. {ECO:0000256|RuleBase:RU003795}.	2.5.1.78	;PTHR21058:SF0;PTHR21058	;PF00885
tr|F2CRD9|F2CRD9_HORVV Predicted protein OS=Hordeum vulgare subsp. vulgare OX=112509 PE=2 SV=1	Predicted protein		232812	225527	229170	219344	219344	219344	231414	231414	231414	0	0	0			nucleus [GO:0005634]	nucleus [GO:0005634]					;PTHR47372;PTHR47372:SF2
tr|F2CRI1|F2CRI1_HORVV Dihydrolipoyl dehydrogenase OS=Hordeum vulgare subsp. vulgare OX=112509 PE=2 SV=1	Dihydrolipoyl dehydrogenase (EC 1.8.1.4)	Class-I pyridine nucleotide-disulfide oxidoreductase family	0	0	0	234087	231219	232396	0	0	0	242854	233721	236346		dihydrolipoyl dehydrogenase activity [GO:0004148];flavin adenine dinucleotide binding [GO:0050660]	dihydrolipoyl dehydrogenase activity [GO:0004148];flavin adenine dinucleotide binding [GO:0050660]		ACT_SITE 534;/evidence="ECO:0000256|PIRSR:PIRSR000350-2";/note=""Proton acceptor""	BINDING 124;/evidence="ECO:0000256|PIRSR:PIRSR000350-3";/evidence="ECO:0000256|PIRSR:PIRSR000350-3";/ligand_id=""ChEBI:CHEBI:57540"";/ligand_id=""ChEBI:CHEBI:57692"";/ligand=""FAD"";/ligand=""NAD(+)"";BINDING 190;BINDING 219..221;BINDING 256..263;BINDING 279;BINDING 352;BINDING 398;BINDING 404..407		1.8.1.4	;PTHR22912:SF204;PTHR22912	;PF07992;PF02852
tr|F2CTB8|F2CTB8_HORVV Peroxidase OS=Hordeum vulgare subsp. vulgare OX=112509 PE=2 SV=1	Peroxidase (EC 1.11.1.7);Predicted protein	Peroxidase family, Ascorbate peroxidase subfamily;Peroxidase family;Peroxidase family, Classical plant (class III) peroxidase subfamily;Peroxidase family, Classical plant (class III) peroxidase subfamily	229007	224403	226705	228065	230801	229044	230318	233915	234643	234680	228984	233884	hydrogen peroxide catabolic process [GO:0042744];response to oxidative stress [GO:0006979];response to oxidative stress [GO:0006979]	heme binding [GO:0020037];lactoperoxidase activity [GO:0140825];metal ion binding [GO:0046872];metal ion binding [GO:0046872];peroxidase activity [GO:0004601]"	extracellular region [GO:0005576];heme binding [GO:0020037];heme binding [GO:0020037];hydrogen peroxide catabolic process [GO:0042744];lactoperoxidase activity [GO:0140825];metal ion binding [GO:0046872];peroxidase activity [GO:0004601];plant-type cell wall [GO:0009505];response to oxidative stress [GO:0006979]"	extracellular region [GO:0005576];extracellular region [GO:0005576];plant-type cell wall [GO:0009505]	ACT_SITE 102;ACT_SITE 104;"ACT_SITE 107;"ACT_SITE 111;"ACT_SITE 67;"ACT_SITE 69;"ACT_SITE 75;"ACT_SITE 77;"ACT_SITE 78;"ACT_SITE 86;"ACT_SITE 94;/evidence=""ECO:0000256|PIRSR:PIRSR600823-1""";/note=""Proton acceptor""	BINDING 103;BINDING 105;"BINDING 108;"BINDING 112;"BINDING 67;"BINDING 68;"BINDING 70;"BINDING 76;"BINDING 78;"BINDING 79;"BINDING 87;"BINDING 95;/evidence=""ECO:0000256|PIRSR:PIRSR600823-2"";/evidence=""ECO:0000256|PIRSR:PIRSR600823-2""";/evidence=""ECO:0000256|PIRSR:PIRSR600823-3"";/evidence=""ECO:0000256|PIRSR:PIRSR600823-3""";/ligand_id=""ChEBI:CHEBI:29108"";/ligand_id=""ChEBI:CHEBI:60344"";/…	FUNCTION: Removal of H(2)O(2), oxidation of toxic reductants, biosynthesis and degradation of lignin, suberization, auxin catabolism, response to environmental stresses such as wounding, pathogen attack and oxidative stress. These functions might be dependent on each isozyme/isoform in each plant tissue. {ECO:0000256|ARBA:ARBA00002322}.	1.11.1.7	;PTHR31235:SF18;"PTHR31235:SF230;"PTHR31235:SF233;"PTHR31235:SF240;"PTHR31235:SF259;"PTHR31235:SF272;"PTHR31235:SF36;"PTHR31235:SF361;"PTHR31235:SF399;"PTHR31235:SF57;"PTHR31517;PTHR31235;PTHR31517:SF34;PTHR31517:SF48;PTHR31517:SF51	;PF00141
tr|F2CTV7|F2CTV7_HORVV Predicted protein OS=Hordeum vulgare subsp. vulgare OX=1;tr|O22462|O22462_HORVU Barperm1 (Fragment) OS=Hordeum vulgare OX=4513 GN=perm1 PE=2 SV=1;tr|Q946Y9|Q946Y9_HORVU Thaumatin-like protein TLP7 OS=Hordeum vulgare OX=4513 PE=2 SV=1	Predicted protein;Thaumatin-like protein		252522	243883	248202	269545	265077	268305	236416	237618	235005	258751	258793	260505			membrane [GO:0016020]	membrane [GO:0016020]					;PTHR31048:SF118;"PTHR31048:SF197;PTHR31048	;PF00314
tr|F2CV55|F2CV55_HORVV Peroxidase OS=Hordeum vulgare subsp. vulgare OX=112509 PE=2 SV=1;tr|F2D359|F2D359_HORVV Predicted protein OS=Hordeum vulgare subsp. vulgare OX=112509 PE=2 SV=1;tr|F2D6Z5|F2D6Z5_HORVV Peroxidase OS=Hordeum vulgare subsp. vulgare OX=11	Peroxidase (EC 1.11.1.7);Predicted protein	Peroxidase family, Ascorbate peroxidase subfamily;Peroxidase family, Ascorbate peroxidase subfamily;Peroxidase family, Classical plant (class III) peroxidase subfamily	214698	214698	214698	222634	222083	222358	0	0	0	0	0	0	hydrogen peroxide catabolic process [GO:0042744];response to oxidative stress [GO:0006979]	heme binding [GO:0020037];lactoperoxidase activity [GO:0140825];metal ion binding [GO:0046872];metal ion binding [GO:0046872];peroxidase activity [GO:0004601]"	extracellular region [GO:0005576];heme binding [GO:0020037];heme binding [GO:0020037];hydrogen peroxide catabolic process [GO:0042744];lactoperoxidase activity [GO:0140825];metal ion binding [GO:0046872];peroxidase activity [GO:0004601];response to oxidative stress [GO:0006979]"	extracellular region [GO:0005576]	ACT_SITE 11;ACT_SITE 61;"ACT_SITE 62;"ACT_SITE 63;"ACT_SITE 64;"ACT_SITE 65;"ACT_SITE 72;/evidence=""ECO:0000256|PIRSR:PIRSR600823-1""";/note=""Proton acceptor""	BINDING 12;BINDING 62;"BINDING 63;"BINDING 64;"BINDING 65;"BINDING 66;"BINDING 73;/evidence=""ECO:0000256|PIRSR:PIRSR600823-2"";/evidence=""ECO:0000256|PIRSR:PIRSR600823-3"";/evidence=""ECO:0000256|PIRSR:PIRSR600823-3""";/ligand_id=""ChEBI:CHEBI:29108"";/ligand_id=""ChEBI:CHEBI:60344"";/ligand_label=""1"";/ligand_label=""2"";/ligand_part_id=""ChEBI:CHEBI:18248"";/ligand_part=""Fe"";/ligand=""Ca(2…	FUNCTION: Removal of H(2)O(2), oxidation of toxic reductants, biosynthesis and degradation of lignin, suberization, auxin catabolism, response to environmental stresses such as wounding, pathogen attack and oxidative stress. These functions might be dependent on each isozyme/isoform in each plant tissue. {ECO:0000256|ARBA:ARBA00002322}.	1.11.1.7	;PTHR31388:SF174;"PTHR31388:SF256;"PTHR31388:SF259;"PTHR31388:SF48;PTHR31388	;PF00141
sp|P82953|LECH_HORVV Horcolin OS=Hordeum vulgare subsp. vulgare OX=112509 PE=1 SV=2;sp|Q5U9T2|LECH_HORVU Horcolin OS=Hordeum vulgare OX=4513 PE=1 SV=1;tr|F2CXG8|F2CXG8_HORVV Predicted protein OS=Hordeum vulgare subsp. vulgare OX=112509 PE=2 SV=1;tr|M0Z2D5|	Horcolin (Agglutinin) (Mannose-specific lectin);Jacalin-type lectin domain-containing protein;Predicted protein;Uncharacterized protein	Jacalin lectin family	0	0	0	0	0	0	0	0	0	257799	256484	258064		carbohydrate binding [GO:0030246];mannose binding [GO:0005537]	apoplast [GO:0048046];carbohydrate binding [GO:0030246];mannose binding [GO:0005537]	apoplast [GO:0048046]			FUNCTION: Mannose-specific lectin. Has a weak agglutinating activity against rabbit erythrocytes. {ECO:0000269|PubMed:17245569}.		;PTHR46506:SF66;PTHR46506	;PF01419
tr|F2CY84|F2CY84_HORVV Non-specific lipid-transfer protein OS=Hordeum vulgare subsp. vulgare OX=112509 PE=2 SV=1;tr|Q9SES6|Q9SES6_HORVU Non-specific lipid-transfer protein OS=Hordeum vulgare OX=4513 PE=2 SV=1	Non-specific lipid-transfer protein	Plant LTP family	0	0	0	235893	235893	235893	0	0	0	242525	242525	242525	lipid transport [GO:0006869]	lipid binding [GO:0008289]	lipid binding [GO:0008289];lipid transport [GO:0006869]				FUNCTION: Plant non-specific lipid-transfer proteins transfer phospholipids as well as galactolipids across membranes. May play a role in wax or cutin deposition in the cell walls of expanding epidermal cells and certain secretory tissues. {ECO:0000256|RuleBase:RU000628}.		;PTHR33076:SF50;PTHR33076	;PF00234
tr|F2CZ63|F2CZ63_HORVV Predicted protein OS=Hordeum vulgare subsp. vulgare OX=112509 PE=2 SV=1	Predicted protein		249109	249109	249109	245851	242134	243992	254263	254263	254263	248780	248780	248780
tr|F2D3S4|F2D3S4_HORVV Predicted protein OS=Hordeum vulgare subsp. vulgare OX=112509 PE=2 SV=1	Predicted protein		217029	216212	215396	208751	208686	208621	217179	224154	223734	213262	213262	213262	response to abscisic acid [GO:0009737]		response to abscisic acid [GO:0009737]						;PTHR33836;PTHR33836:SF1
tr|F2D3W3|F2D3W3_HORVV Predicted protein OS=Hordeum vulgare subsp. vulgare OX=112509 PE=2 SV=1	Predicted protein;Xylanase inhibitor	Peptidase A1 family	0	0	0	246131	244940	248674	0	0	0	254330	247986	251410	proteolysis [GO:0006508]	aspartic-type endopeptidase activity [GO:0004190]	aspartic-type endopeptidase activity [GO:0004190];proteolysis [GO:0006508]						;PTHR47965;PTHR47965:SF35	;PF14541;PF14543
tr|F2DHX6|F2DHX6_HORVV Predicted protein OS=Hordeum vulgare subsp. vulgare OX=112509 PE=2 SV=1;tr|F2DTC0|F2DTC0_HORVV Predicted protein (Fragment) OS=Hordeum vulgare subsp. vulgare OX=112509 PE=2 SV=1	Predicted protein;Serpin domain-containing protein	Serpin family	252769	254972	254116	246470	245168	247225	261299	262574	264679	254242	249057	251768		serine-type endopeptidase inhibitor activity [GO:0004867]	extracellular space [GO:0005615];serine-type endopeptidase inhibitor activity [GO:0004867]	extracellular space [GO:0005615]					;PTHR11461;"PTHR11461:SF211;PTHR11461;PTHR11461:SF301	;PF00079
tr|F2DGP2|F2DGP2_HORVV Predicted protein OS=Hordeum vulgare subsp. vulgare OX=112509 PE=2 SV=1;tr|F2DJM5|F2DJM5_HORVV Predicted protein OS=Hordeum vulgare subsp. vulgare OX=112509 PE=2 SV=1	Predicted protein		217761	217761	217761	0	0	0	212870	214654	213762	0	0	0		nucleic acid binding [GO:0003676];zinc ion binding [GO:0008270]	nucleic acid binding [GO:0003676];zinc ion binding [GO:0008270]						;PTHR46565;PTHR46565:SF20	;PF00313;PF00098
tr|F2DMU4|F2DMU4_HORVV Glutamate dehydrogenase OS=Hordeum vulgare subsp. vulgare OX=112509 PE=2 SV=1	Glutamate dehydrogenase	Glu/Leu/Phe/Val dehydrogenases family	0	0	0	229905	230700	231495	0	0	0	233302	231942	230581	amino acid metabolic process [GO:0006520];cellular response to nitrogen starvation [GO:0006995];response to alkaline pH [GO:0010446];response to cold [GO:0009409];response to nitrogen compound [GO:1901698];response to salt stress [GO:0009651]	nucleotide binding [GO:0000166];oxidoreductase activity, acting on the CH-NH2 group of donors, NAD or NADP as acceptor [GO:0016639]	mitochondrion [GO:0005739];amino acid metabolic process [GO:0006520];cellular response to nitrogen starvation [GO:0006995];nucleotide binding [GO:0000166];oxidoreductase activity, acting on the CH-NH2 group of donors, NAD or NADP as acceptor [GO:0016639];response to alkaline pH [GO:0010446];response to cold [GO:0009409];response to nitrogen compound [GO:1901698];response to salt stress [GO:000965…	mitochondrion [GO:0005739]	ACT_SITE 102;/evidence="ECO:0000256|PIRSR:PIRSR000185-1";/note=""Proton donor""	BINDING 66;/evidence="ECO:0000256|PIRSR:PIRSR000185-2";/evidence="ECO:0000256|PIRSR:PIRSR000185-2";/ligand_id=""ChEBI:CHEBI:57540"";/ligand=""NAD(+)"";/ligand=""substrate"";BINDING 185;BINDING 216;BINDING 344;BINDING 90			;PTHR11606;PTHR11606:SF24	;PF00208;PF02812
tr|A0A8I6X0K4|A0A8I6X0K4_HORVV Dienelactone hydrolase domain-conta;tr|F2DRX3|F2DRX3_HORVV Predicted protein OS=Hordeum vulgare subsp. vulgare OX=112509 PE=2 SV=1;tr|F2EFP3|F2EFP3_HORVV Predicted protein OS=Hordeum vulgare subsp. vulgare OX=112509 PE=2 SV=1	Dienelactone hydrolase domain-containing protein;Predicted protein		0	0	0	0	0	0	0	0	0	215200	213325	214262		hydrolase activity [GO:0016787]	hydrolase activity [GO:0016787]						;PTHR46623;"PTHR46623:SF6;PTHR46623;PTHR46623:SF5	;PF01738
tr|F2E0P9|F2E0P9_HORVV Glutamate dehydrogenase OS=Hordeum vulgare subsp. vulgare OX=112509 PE=2 SV=1	Glutamate dehydrogenase	Glu/Leu/Phe/Val dehydrogenases family	0	0	0	224528	224158	225214	0	0	0	231544	228814	230257	amino acid metabolic process [GO:0006520];cellular response to nitrogen starvation [GO:0006995];response to nitrogen compound [GO:1901698]	nucleotide binding [GO:0000166];oxidoreductase activity, acting on the CH-NH2 group of donors, NAD or NADP as acceptor [GO:0016639]	mitochondrion [GO:0005739];amino acid metabolic process [GO:0006520];cellular response to nitrogen starvation [GO:0006995];nucleotide binding [GO:0000166];oxidoreductase activity, acting on the CH-NH2 group of donors, NAD or NADP as acceptor [GO:0016639];response to nitrogen compound [GO:1901698]	mitochondrion [GO:0005739]	ACT_SITE 102;/evidence="ECO:0000256|PIRSR:PIRSR000185-1";/note=""Proton donor""	BINDING 66;/evidence="ECO:0000256|PIRSR:PIRSR000185-2";/evidence="ECO:0000256|PIRSR:PIRSR000185-2";/ligand_id=""ChEBI:CHEBI:57540"";/ligand=""NAD(+)"";/ligand=""substrate"";BINDING 185;BINDING 216;BINDING 344;BINDING 90			;PTHR11606;PTHR11606:SF29	;PF00208;PF02812
tr|O49871|O49871_HORVU Germin-like protein OS=Hordeum vulg;tr|Q0GR10|Q0GR10_HORVV Germin-like protein OS=Hordeum vulgare subsp. vulgare OX=112509 GN=GER2a PE=2 SV=1;tr|Q9AVV7|Q9AVV7_HORVU Germin-like protein OS=Hordeum vulgare OX=4513 GN=sagppase PE=2 SV=1	Germin-like protein	Germin family	0	0	0	0	0	0	0	0	0	235203	234158	233113		manganese ion binding [GO:0030145]	apoplast [GO:0048046];manganese ion binding [GO:0030145]	apoplast [GO:0048046]		BINDING 103;/evidence="ECO:0000256|PIRSR:PIRSR601929-1";/evidence="ECO:0000256|PIRSR:PIRSR601929-2";/evidence="ECO:0000256|PIRSR:PIRSR601929-2";/ligand_id=""ChEBI:CHEBI:29035"";/ligand_id=""ChEBI:CHEBI:30623"";/ligand=""Mn(2+)"";/ligand=""oxalate"";BINDING 105;BINDING 110;BINDING 150			;PTHR31238;PTHR31238:SF234	;PF00190
tr|F2E8A9|F2E8A9_HORVV Peroxidase OS=Hordeum vulgare subsp. vulgare OX=112509 PE=2 SV=1	Peroxidase (EC 1.11.1.7)	Peroxidase family, Ascorbate peroxidase subfamily;Peroxidase family, Classical plant (class III) peroxidase subfamily	0	0	0	227311	228592	229874	0	0	0	0	0	0	hydrogen peroxide catabolic process [GO:0042744];response to oxidative stress [GO:0006979]	heme binding [GO:0020037];lactoperoxidase activity [GO:0140825];metal ion binding [GO:0046872];peroxidase activity [GO:0004601]	extracellular region [GO:0005576];heme binding [GO:0020037];hydrogen peroxide catabolic process [GO:0042744];lactoperoxidase activity [GO:0140825];metal ion binding [GO:0046872];peroxidase activity [GO:0004601];plant-type cell wall [GO:0009505];response to oxidative stress [GO:0006979]	extracellular region [GO:0005576];plant-type cell wall [GO:0009505]	ACT_SITE 99;/evidence="ECO:0000256|PIRSR:PIRSR600823-1";/note=""Proton acceptor""	BINDING 100;/evidence="ECO:0000256|PIRSR:PIRSR600823-2";/evidence="ECO:0000256|PIRSR:PIRSR600823-3";/evidence="ECO:0000256|PIRSR:PIRSR600823-3";/ligand_id=""ChEBI:CHEBI:29108"";/ligand_id=""ChEBI:CHEBI:60344"";/ligand_label=""1"";/ligand_label=""2"";/ligand_part_id=""ChEBI:CHEBI:18248"";/ligand_part=""Fe"";/ligand=""Ca(2+)"";/ligand=""heme b"";/ligand=""substrate"";/note=""axial binding residue""…	FUNCTION: Removal of H(2)O(2), oxidation of toxic reductants, biosynthesis and degradation of lignin, suberization, auxin catabolism, response to environmental stresses such as wounding, pathogen attack and oxidative stress. These functions might be dependent on each isozyme/isoform in each plant tissue. {ECO:0000256|ARBA:ARBA00002322}.	1.11.1.7	;PTHR31388	;PF00141
tr|F2E9C4|F2E9C4_HORVV Predicted protein OS=Hordeum vulgare subsp. vulgare OX=112509 PE=2 SV=1	Predicted protein	LEA type 4 family	211414	211414	211414	199018	199018	199018	214119	214119	214119	0	0	0									;PTHR47877;PTHR47877:SF4	;PF02987
sp|P28814|BARW_HORVU Barwin OS=Hordeum vulgare OX=4513 PE=1 SV=1;tr|F2EAF6|F2EAF6_HORVV Predicted protein OS=Hordeum vulgare subsp. vulgare OX=112509 PE=2 SV=1	Predicted protein		301703	299010	303518	303970	303312	299787	295288	292827	294297	302580	302254	303241	defense response to bacterium [GO:0042742];defense response to fungus [GO:0050832]	RNA nuclease activity [GO:0004540]	RNA nuclease activity [GO:0004540];defense response to bacterium [GO:0042742];defense response to fungus [GO:0050832]						;PTHR46351:SF18;PTHR46351	;PF00967
tr|F2EBG2|F2EBG2_HORVV Predicted protein OS=Hordeum vulgare subsp. vulgare OX=112509 PE=2 SV=1;tr|M0XIN0|M0XIN0_HORVV Desiccation-related protein PCC13-62 OS=Hordeum vulgare subsp. vulgare OX=112509 PE=4 SV=1	Desiccation-related protein PCC13-62;Predicted protein		0	0	0	213995	212272	210550	0	0	0	203481	203481	203481									;PTHR31694;PTHR31694:SF12	;PF13668
tr|F2EC58|F2EC58_HORVV Predicted protein OS=Hordeum vulgare subsp. vulgare OX=112509 PE=2 SV=1;tr|Q1ENF0|Q1ENF0_HORVU Cystatin Hv-CPI8 OS=Hordeum vulgare OX=4513 GN=icy8 PE=2 SV=1	Predicted protein	Cystatin family, Phytocystatin subfamily	236228	237471	235393	233673	231894	230116	239920	235417	233481	234510	235698	233322	defense response [GO:0006952]	cysteine-type endopeptidase inhibitor activity [GO:0004869]	cysteine-type endopeptidase inhibitor activity [GO:0004869];defense response [GO:0006952]				FUNCTION: Specific inhibitor of cysteine proteinases. Probably involved in the regulation of endogenous processes and in defense against pests and pathogens. {ECO:0000256|ARBA:ARBA00037320}.		;PTHR47116:SF3;PTHR47116	;PF16845
tr|F2EC88|F2EC88_HORVV Predicted protein OS=Hordeum vulgare subsp. vulgare OX=112509 PE=2 SV=1	Predicted protein	LEA type SMP family	213744	213744	213744	0	0	0	206608	206608	206608	0	0	0									;PTHR31174:SF7;PTHR31174	;PF04927
tr|F2ECB9|F2ECB9_HORVV Predicted protein OS=Hordeum vulgare subsp. vulgare OX=112509 PE=2 SV=1	Predicted protein		240257	238707	239482	237162	236390	235617	233663	235426	236575	231558	234214	236869									;PTHR33286:SF37;PTHR33286	;PF14368
tr|F2EEV5|F2EEV5_HORVV Peroxidase OS=Hordeum vulgare subsp. vulgare OX=112509 PE=2 SV=1;tr|Q42852|Q42852_HORVU Peroxidase (Fragment) OS=Hordeum vulgare OX=4513 PE=2 SV=1	Peroxidase (EC 1.11.1.7)	Peroxidase family, Ascorbate peroxidase subfamily;Peroxidase family, Classical plant (class III) peroxidase subfamily	228699	230216	231732	286161	284195	288919	243645	243645	243645	294655	283991	287793	hydrogen peroxide catabolic process [GO:0042744];response to oxidative stress [GO:0006979]	heme binding [GO:0020037];lactoperoxidase activity [GO:0140825];metal ion binding [GO:0046872];peroxidase activity [GO:0004601]	extracellular region [GO:0005576];heme binding [GO:0020037];hydrogen peroxide catabolic process [GO:0042744];lactoperoxidase activity [GO:0140825];metal ion binding [GO:0046872];peroxidase activity [GO:0004601];plant-type cell wall [GO:0009505];response to oxidative stress [GO:0006979]	extracellular region [GO:0005576];plant-type cell wall [GO:0009505]	ACT_SITE 77;/evidence="ECO:0000256|PIRSR:PIRSR600823-1";/note=""Proton acceptor""	BINDING 78;/evidence="ECO:0000256|PIRSR:PIRSR600823-2";/evidence="ECO:0000256|PIRSR:PIRSR600823-3";/evidence="ECO:0000256|PIRSR:PIRSR600823-3";/ligand_id=""ChEBI:CHEBI:29108"";/ligand_id=""ChEBI:CHEBI:60344"";/ligand_label=""1"";/ligand_label=""2"";/ligand_part_id=""ChEBI:CHEBI:18248"";/ligand_part=""Fe"";/ligand=""Ca(2+)"";/ligand=""heme b"";/ligand=""substrate"";/note=""axial binding residue"";…	FUNCTION: Removal of H(2)O(2), oxidation of toxic reductants, biosynthesis and degradation of lignin, suberization, auxin catabolism, response to environmental stresses such as wounding, pathogen attack and oxidative stress. These functions might be dependent on each isozyme/isoform in each plant tissue. {ECO:0000256|ARBA:ARBA00002322}.	1.11.1.7	;PTHR31517;PTHR31517:SF51	;PF00141
tr|F2EGD5|F2EGD5_HORVV Predicted protein OS=Hordeum vulgare subsp. vulgare OX=112509 PE=2 SV=1	Predicted protein	Prolamin family	0	0	0	0	0	0	257201	255155	258663	245016	247460	252431		nutrient reservoir activity [GO:0045735]	nutrient reservoir activity [GO:0045735]				FUNCTION: Seed storage protein. Not integrated in the gluten polymer through disulfide bonds, unless incorporated by reduction and reoxidation during dough making. Increases dough strength and bread volume, but decreases dough stability when added into a base wheat flour. {ECO:0000256|ARBA:ARBA00037429}.		;PTHR33454:SF4;PTHR33454	;PF13016
tr|F2EGJ1|F2EGJ1_HORVV Peroxidase OS=Hordeum vulgare subsp. vulgare OX=112509 PE=2 SV=1	Peroxidase (EC 1.11.1.7);Plant heme peroxidase family profile domain-containing protein	Peroxidase family, Ascorbate peroxidase subfamily;Peroxidase family, Ascorbate peroxidase subfamily;Peroxidase family, Classical plant (class III) peroxidase subfamily	0	0	0	241651	24279	24517	0	0	0	248163	243196	248028	hydrogen peroxide catabolic process [GO:0042744];response to oxidative stress [GO:0006979]	heme binding [GO:0020037];lactoperoxidase activity [GO:0140825];metal ion binding [GO:0046872];metal ion binding [GO:0046872];peroxidase activity [GO:0004601]"	extracellular region [GO:0005576];heme binding [GO:0020037];heme binding [GO:0020037];hydrogen peroxide catabolic process [GO:0042744];lactoperoxidase activity [GO:0140825];metal ion binding [GO:0046872];peroxidase activity [GO:0004601];response to oxidative stress [GO:0006979]"	extracellular region [GO:0005576]	ACT_SITE 58;ACT_SITE 65;"ACT_SITE 66;"ACT_SITE 67;"ACT_SITE 71;"ACT_SITE 90;"ACT_SITE 96;/evidence=""ECO:0000256|PIRSR:PIRSR600823-1""";/note=""Proton acceptor""	BINDING 59;BINDING 66;"BINDING 67;"BINDING 68;"BINDING 72;"BINDING 91;"BINDING 97;/evidence=""ECO:0000256|PIRSR:PIRSR600823-2"";/evidence=""ECO:0000256|PIRSR:PIRSR600823-3"";/evidence=""ECO:0000256|PIRSR:PIRSR600823-3""";/ligand_id=""ChEBI:CHEBI:29108"";/ligand_id=""ChEBI:CHEBI:60344"";/ligand_label=""1"";/ligand_label=""2"";/ligand_part_id=""ChEBI:CHEBI:18248"";/ligand_part=""Fe"";/ligand=""Ca(2…	FUNCTION: Removal of H(2)O(2), oxidation of toxic reductants, biosynthesis and degradation of lignin, suberization, auxin catabolism, response to environmental stresses such as wounding, pathogen attack and oxidative stress. These functions might be dependent on each isozyme/isoform in each plant tissue. {ECO:0000256|ARBA:ARBA00002322}.	1.11.1.7	;PTHR31388:SF123;"PTHR31388:SF177;"PTHR31388:SF24;"PTHR31388:SF262;"PTHR31388:SF28;PTHR31388	;PF00141
sp|P13691|IAA2_HORVU Alpha-amylase inhibitor BDAI-1 OS=Hordeum vulgare OX=4513 GN=IAD1 PE=1 SV=1;tr|F2EI31|F2EI31_HORVV Predicted protein OS;tr|Q546U1|Q546U1_HORVU Barley dimeric alpha-amylase inhibitor (Bdai-1) OS=Hordeum vulgare OX=4513 GN=iad1 PE=2 SV=1	Predicted protein	Protease inhibitor I6 (cereal trypsin/alpha-amylase inhibitor) family	290568	288245	291513	283140	284804	280080	304035	302713	301992	300695	304836	302499		serine-type endopeptidase inhibitor activity [GO:0004867]	extracellular region [GO:0005576];serine-type endopeptidase inhibitor activity [GO:0004867]	extracellular region [GO:0005576]					;PTHR34481:SF8;PTHR34481	;PF00234
tr|A0A8I6Y0P7|A0A8I6Y0P7_HORVV Peptid;tr|A0A8I6Z083|A0A8I6Z083_HORVV Peptidase A1 domain-containing protein OS=Hordeum vulgare subsp. vulgare OX=112509 PE=3 SV=1;tr|F2EJ82|F2EJ82_HORVV Predicted protein OS=Hordeum vulgare subsp. vulgare OX=112509 PE=2 SV=1	Peptidase A1 domain-containing protein;Predicted protein	Peptidase A1 family	0	0	0	0	0	0	216946	216946	216946	213090	213090	213090									;PTHR47967:SF35;PTHR47967	;PF14541;PF14543
tr|H8Y0M8|H8Y0M8_HORVS Gamma prolamin (Fragment) OS=H;tr|I6SJ17|I6SJ17_HORVV Gamma 1 hordein OS=Hordeum vulgare subsp. vulgare OX=112509 PE=2 SV=1;tr|Q70IB4|Q70IB4_HORVU Putative gamma 2 hordein (Fragment) OS=Hordeum vulgare OX=4513 GN=gamma-2hor PE=4 SV=1	Gamma 1 hordein	Gliadin/glutenin family	265110	258691	261128	267814	262421	269764	246301	239461	258541	237563	247776	249025		nutrient reservoir activity [GO:0045735]	nutrient reservoir activity [GO:0045735]						;PTHR33454:SF16;PTHR33454	;PF13016
t;tr|A0A8I6WNF6|A0A8I6WNF6_HORVV Bifunctional inhibitor/plant lipid transfer protein/seed storage helical domain-containing protein OS=Hordeum vulgare subsp. vulgare OX=112509 PE=4 SV=1;tr|I6TRT5|I6TRT5_HORVU B3 hordein OS=Hordeum vulgare OX=4513 PE=2 SV=1	B hordein;Bifunctional inhibitor/plant lipid transfer protein/seed storage helical domain-containing protein;Seed storage protein		271755	259272	271939	275584	278067	275900	280295	272752	279180	283849	283073	286653		nutrient reservoir activity [GO:0045735]	nutrient reservoir activity [GO:0045735]						;PTHR33454:SF18;PTHR33454	;PF13016
sp|P01086|IAAE_HORVU Trypsin inhibitor CMe OS=Hordeum vulgare OX=4513 GN=ITR1 PE=1 SV=3;tr|A0A8I6X2P7|A0A8I6X2P7_HORVV Bifunctional inhibitor/plant lipid transfer protein/seed storage helical domain-containing protein OS=Hordeum vulgare subsp. vulgare OX=1	Bifunctional inhibitor/plant lipid transfer protein/seed storage helical domain-containing protein	Protease inhibitor I6 (cereal trypsin/alpha-amylase inhibitor) family	314940	312498	316761	308117	308784	305574	306666	305317	308569	300909	305067	306098		serine-type endopeptidase inhibitor activity [GO:0004867]	extracellular region [GO:0005576];serine-type endopeptidase inhibitor activity [GO:0004867]	extracellular region [GO:0005576]					;PTHR34481:SF15;PTHR34481	;PF00234
sp|P06470|HOR1_HORVU B1-hordein OS=Hordeum vulgare OX=4513 PE=1 SV=1			0	0	0	0	0	0	0	0	0	240269	238078	242460
sp|P45850|OXO1_HORVU Oxalate oxidase 1 OS=Hordeum vulgare OX=4513 PE=1 SV=1;tr|O24004|O24004_HORVU Germin-like protein OS=Hordeum vulgare OX=4513 PE=2;tr|Q0GR11|Q0GR11_HORVV Germin-like protein OS=Hordeum vulgare subsp. vulgare OX=112509 GN=GER1a PE=2 SV=1	Germin-like protein	Germin family	0	0	0	240571	24418	246683	0	0	0	239411	237927	240895		manganese ion binding [GO:0030145]	apoplast [GO:0048046];manganese ion binding [GO:0030145]	apoplast [GO:0048046]		BINDING 98;/evidence="ECO:0000256|PIRSR:PIRSR601929-1";/evidence="ECO:0000256|PIRSR:PIRSR601929-2";/evidence="ECO:0000256|PIRSR:PIRSR601929-2";/ligand_id=""ChEBI:CHEBI:29035"";/ligand_id=""ChEBI:CHEBI:30623"";/ligand=""Mn(2+)"";/ligand=""oxalate"";BINDING 108;BINDING 111;BINDING 113;BINDING 118;BINDING 160			;PTHR31238:SF26;PTHR31238	;PF00190
tr|A0A0K1Z5E8|A0A0K1Z5E8_HORVV B-hordein OS=Hordeum vulgare subsp. vulga;tr|A0A0K2GRU1|A0A0K2GRU1_HORVS B-hordein OS=Hordeum vulgare subsp. spontaneum OX=77009 PE=4 SV=1;tr|Q3YAF9|Q3YAF9_HORVV B hordein OS=Hordeum vulgare subsp. vulgare OX=112509 PE=4 SV=1	B hordein;B-hordein;Bifunctional inhibitor/plant lipid transfer protein/seed storage helical domain-containing protein;Low molecular weight glutenin subunit;Prolamin	Gliadin/glutenin family	0	0	0	251384	256542	254144	0	0	0	0	0	0		nutrient reservoir activity [GO:0045735]	nutrient reservoir activity [GO:0045735]				FUNCTION: Gliadin is the major seed storage protein in wheat. {ECO:0000256|ARBA:ARBA00037409}.		;PTHR33454;"PTHR33454:SF18;PTHR33454;PTHR33454:SF7	;PF13016
sp|Q43492|BSZ7_HORVU Serpin-Z7 OS=Hordeum vulgare OX=4513 GN=PAZ7 PE=1 SV=2			300990	304541	302893	306178	305088	306380	303474	308412	299837	303791	299967	301867
tr|Q5UNP2|Q5UNP2_HORVV Non-specific lipid-transfer protein OS=Hordeum vulgare subsp. vulgare OX=112509 GN=Ltp6 PE=2 SV=1	Non-specific lipid-transfer protein	Plant LTP family	262743	260822	264664	0	0	0	259253	259253	259253	261229	261229	261229	lipid transport [GO:0006869]	lipid binding [GO:0008289]	lipid binding [GO:0008289];lipid transport [GO:0006869]				FUNCTION: Plant non-specific lipid-transfer proteins transfer phospholipids as well as galactolipids across membranes. May play a role in wax or cutin deposition in the cell walls of expanding epidermal cells and certain secretory tissues. {ECO:0000256|RuleBase:RU000628}.		;PTHR33076;PTHR33076:SF162	;PF00234
tr|F2EJF0|F2EJF0_HORVV Predicted protein OS=Hordeum vulgare subsp. vulgare OX=112509 PE=2 SV=1;tr|Q84NG7|Q84NG7_HORVU Globulin OS=Hordeum vulgare OX=4513 PE=4 SV=1	Predicted protein	Protease inhibitor I6 (cereal trypsin/alpha-amylase inhibitor) family	231056	229508	230282	0	0	0	0	0	0	0	0	0									;PTHR34481:SF9;PTHR34481
tr|A0A8I6YXE3|A0A8I6YXE3_HORVV Fibronectin type III-like domain-containing protein OS=Hordeum vulgare subsp. vulgare OX=112509 PE=4 SV=1;tr|Q8W011|Q8W011_HORVU Beta-D-xylosidase OS=Hordeum vulgare OX=4513 PE=2 SV=1	Fibronectin type III-like domain-containing protein		0	0	0	242183	238739	242851	0	0	0	254577	247364	251295	xylan catabolic process [GO:0045493]	xylan 1,4-beta-xylosidase activity [GO:0009044]	extracellular region [GO:0005576];xylan 1,4-beta-xylosidase activity [GO:0009044];xylan catabolic process [GO:0045493]	extracellular region [GO:0005576]					;PTHR42721:SF3;PTHR42721	;PF14310;PF00933;PF01915

## Sheet: Pre-processing (Adjustment)
Table S3. Adjusting the intensity based on the injection percentage
			LFQ Intensity												Average
C: Fasta headers	Uniprot	Protein Name	Liga BB1	Liga BB2	Liga BB3	Liga AB1	Liga AB2	Liga AB3	SolistBB1	SolistBB2	SolistBB3	SolistAB1	SolistAB2	SolistAB3	Liga BB	Liga AB	Solist BB	Solist AB	GRAVY	PI	Molecular Function	Biological Process
tr|A0A060IFB9|A0A060IFB9_HORVS Limit dextrinase inhibitor (Fragment) OS=Hordeum vulgare subsp. spontaneum OX=77009 GN=LDI PE=3 SV=1;tr|G8FGC8|G8FGC8_HORVU Limit dextrinase inhibitor OS=Hordeum vulgare OX=4513 PE=3 SV=1;tr|Q2V8X0|Q2V8X0_HORVU Limit dextrina	A0A060IFB9	Limit dextrinase inhibitor	260456	260456	260456	83663	83663	83663	125720	125720	125720	40741.5	41966.7	41728.3	260456	83663	125720	41478.8	-0.106	8.15	Hydrolase activity	Other or undefined
tr|F2CQQ1|F2CQQ1_HORVV 3-deoxy-8-phosphooctulonate synthase OS=Hordeum vulgare subsp. vulgare OX=112509 PE=2 SV=1	F2CQQ1	3-deoxy-8-phosphooctulonate synthase	233834	235359	237419	0	0	0	122098	121097	121306	0	0	0	235537	0	121500	0	-0.019	8.05	Transferase activity	Biosynthetic process
tr|F2CR13|F2CR13_HORVV 6,7-dimethyl-8-ribityllumazine synthase OS=Hordeum vulgare subsp. vulgare OX=112509 PE=2 SV=1;tr|F2D7V2|F2D7V2_HORVV;tr|F2E3C4|F2E3C4_HORVV 6,7-dimethyl-8-ribityllumazine synthase OS=Hordeum vulgare subsp. vulgare OX=112509 PE=2 SV=1	F2CR13	6,7-dimethyl-8-ribityllumazine synthase	222629	219946	221557	0	0	0	111995	111525	111849	0	0	0	221377	0	111790	0	0.258	9.29	Transferase activity	Biosynthetic process
tr|A0A8I6XX62|A0A8I6XX62_HORVV Aldehyde oxidase OS=Hordeum vulgare subsp. vulgare OX=112509 PE=3 SV=1;tr|F2CQ98|F2CQ98_HORVV Predicted protein OS=Hordeum vulgare;tr|F2E408|F2E408_HORVV Predicted protein OS=Hordeum vulgare subsp. vulgare OX=112509 PE=2 SV=1	A0A8I6XX62	Aldehyde oxidase	230486	230290	231037	0	0	0	115660	109428	115492	0	0	0	230604	0	113527	0	-0.01	6.05	Binding	Other or undefined
tr|A0A8I6YSE9|A0A8I6YSE9_HORVV FAD-binding PCMH-type domain-containing protein OS=Hordeum vulgare subsp. vulgare OX=112509 PE=3 SV=1;tr|A0A8I6Z702|A0A8I6Z702_HORVV Aldehyde oxidase OS=Hordeum vulgare subsp. vulgare OX=112509 PE=3 SV=1	A0A8I6YSE9	Aldehyde oxidase	205074	205074	205074	0	0	0	106296	107064	105545	0	0	0	205074	0	106302	0	-0.073	6.8	Binding	Other or undefined
tr|D3XB07|D3XB07_HORVS Alpha-amylase (Fragment) OS=Hordeum vulgare subsp. spontaneum OX=77009 GN=amy2 PE=3 SV=1;tr|D3XB08|D3XB08_HORVS Alpha-amy;tr|D3XB10|D3XB10_HORVS Alpha-amylase (Fragment) OS=Hordeum vulgare subsp. spontaneum OX=77009 GN=amy2 PE=3 SV=1	D3XB07	Alpha-amylase	218861	218861	218861	0	0	0	117702	114582	114854	0	0	0	218861	0	115712	0	-0.241	5.72	Binding	Catabolic process
tr|C3VWZ8|C3VWZ8_HORVU Dimeric alpha-amylase inhibitor OS=;tr|C3VWZ9|C3VWZ9_HORVU Dimeric alpha-amylase inhibitor OS=Hordeum vulgare OX=4513 GN=AAI PE=3 SV=1;tr|C3VX00|C3VX00_HORVU Dimeric alpha-amylase inhibitor OS=Hordeum vulgare OX=4513 GN=AAI PE=3 SV=1	C3VWZ8	Alpha-amylase inhibitor	242364	249615	246181	82901	84603.3	84424.3	0	0	0	0	0	0	246053	83976.2	0	0	0.1	5.59	Hydrolase activity	Plant defense
sp|P13691|IAA2_HORVU Alpha-amylase inhibitor BDAI-1 OS=Hordeum vulgare OX=4513 GN=IAD1 PE=1 SV=1;tr|F2EI31|F2EI31_HORVV Predicted protein OS;tr|Q546U1|Q546U1_HORVU Barley dimeric alpha-amylase inhibitor (Bdai-1) OS=Hordeum vulgare OX=4513 GN=iad1 PE=2 SV=1	P13691	Alpha-amylase inhibitor BDAI-1	283140	284804	280080	96856	96081.7	97171	150348	152418	151250	50672.5	50452.2	50332	282675	96702.9	151338	50485.6	0.186	5.15	Hydrolase activity	Plant defense
sp|P16968|IAA1_HORVU Alpha-amylase inhibitor BMAI-1 (Fragment) OS=Hordeum vulgare OX=4513 GN=IAM1 PE=1 SV=2;tr|A0A8I6WV42|A0A8I6WV42_HORVV Bifunctional inhibitor/plant lipid transfer protein/seed storage helical domain-containing protein OS=Hordeum vulgare	P16968	Alpha-amylase inhibitor BMAI-1	301720	299684	298410	98127.7	98205.7	96854.3	146129	149098	149368	48522.3	48847.5	49498.5	299938	97729.2	148198	48956.1	-0.127	5.09	Hydrolase activity	Plant defense
sp|P04063|AMY2_HORVU Alpha-amylase type B isozyme OS=Hordeum vulgare OX=4513 GN=AMY1.2 PE=1 SV=3;tr|A0A8I6YDX1|A0A8I6YDX1_HORVV Alpha-amylase OS=Hordeum vulgare subsp. vulgare OX=112509 PE=3 SV=1;tr|C3W8N0|C3W8N0_HORVV Alpha-amylase OS=Hordeum vulgare subs	P04063	Alpha-amylase type B	256568	252222	258124	0	0	0	137338	136978	138736	0	0	0	255638	0	137684	0	-0.28	6.19	Binding	Catabolic process
sp|P04750|AMY6_HORVU Alpha-amylase type B isozyme OS=Hordeum vulgare OX=45;tr|A0A8I6XXV9|A0A8I6XXV9_HORVV Alpha-amylase OS=Hordeum vulgare subsp. vulgare OX=112509 PE=3 SV=1;tr|Q03651|Q03651_HORVU Alpha-amylase OS=Hordeum vulgare OX=4513 GN=Amy46 PE=3 SV=1	P04750	Alpha-amylase type B	247448	237452	247173	0	0	0	116869	123882	125210	0	0	0	244024	0	121987	0	-0.345	6.46	Binding	Catabolic process
sp|P28041|IAAA_HORVU Alpha-amylase/trypsin inhibitor CMa OS=Hordeum vulgare OX=4513 GN=IAT1 PE=1 SV=2;tr|A0A8I6YCK0|A0A8I6YCK0_HORVV Bifunctional inhibitor/plant lipid transfer protein/seed storage helical domain-containing protein OS=Hordeum vulgare subsp	P28041	Alpha-amylase/trypsin inhibitor Cma	265677	274105	271431	93450	91821	91668.3	133952	134557	135354	44628.5	44716.5	44378.3	270404	92313.1	134621	44574.4	-0.09	6.22	Hydrolase activity	Plant defense
sp|P;tr|E7BB45|E7BB45_HORVV Barley trypsin inhibitor CMc (Fragment) OS=Hordeum vulgare subsp. vulgare OX=112509 GN=itr2 PE=4 SV=1;tr|E7BB46|E7BB46_HORVS Barley trypsin inhibitor CMc (Fragment) OS=Hordeum vulgare subsp. spontaneum OX=77009 GN=itr2 PE=4 SV=1	P;tr	Alpha-amylase/trypsin inhibitor CMc	237679	237679	237679	0	0	0	120925	122136	123348	37877.2	37877.2	37877.2	237679	0	122136	37877.2	0.046	7.59	Hydrolase activity	Plant defense
sp|P11643|IAAD_HORVU Alpha-amylase/trypsin inhibitor CMd OS=Hordeum vulgare OX=4513 GN=IAT3 PE=1 SV=2;tr|A0A8I6YKH0|A0A8I6YKH0_HORVV Bifunctional inhibitor/plant lipid transfer protein/seed storage helical domain-containing protein OS=Hordeum vulgare subsp	P11643	Alpha-amylase/trypsin inhibitor CMd	310390	315518	313326	103357	102075	103011	155018	158181	158319	50862	50952.5	50823.8	313078	102815	157173	50879.4	0.177	6.45	Hydrolase activity	Plant defense
sp|P01086|IAAE_HORVU Trypsin inhibitor CMe OS=Hordeum vulgare OX=4513 GN=ITR1 PE=1 SV=3;tr|A0A8I6X2P7|A0A8I6X2P7_HORVV Bifunctional inhibitor/plant lipid transfer protein/seed storage helical domain-containing protein OS=Hordeum vulgare subsp. vulgare OX=1	P01086	Alpha-amylase/trypsin inhibitor Cme	308117	308784	305574	104980	104166	105587	150454	152534	153049	51111	50886.2	51428.2	307492	104911	152012	51141.8	0.075	7.6	Hydrolase activity	Plant defense
tr|A0A0U2GJJ3|A0A0U2GJJ3_HORVU UDP-arabinopyranose mutase OS=Hordeum vulgare OX=4513 PE=2 SV=1;tr|A0A8I7B754|A0A8I7B754_HORVV UDP-arabinopyranose mutase OS=Hordeum vulgare subsp. vulgare OX=112509 PE=3 SV=1	A0A0U2GJJ3	Arabinopyranose mutase	218166	222308	226450	0	0	0	111003	111620	116860	0	0	0	222308	0	113161	0	-0.189	6.06	Catalytic activity	Metabolic process
tr|A0A8I6XYT6|A0A8I6XYT6_HORVV Aspartic proteinase oryzasin-1 OS=Hordeum vulgare subsp. vulgare OX=112509 PE=3 SV=1	A0A8I6XYT6	Aspartic proteinase oryzasin-1	0	0	0	0	0	0	107164	113559	110362	0	0	0	0	0	110362	0	0.004	6.86	Hydrolase activity	Lipid metabolic process
tr|A0A0K1Z5E8|A0A0K1Z5E8_HORVV B-hordein OS=Hordeum vulgare subsp. vulga;tr|A0A0K2GRU1|A0A0K2GRU1_HORVS B-hordein OS=Hordeum vulgare subsp. spontaneum OX=77009 PE=4 SV=1;tr|Q3YAF9|Q3YAF9_HORVV B hordein OS=Hordeum vulgare subsp. vulgare OX=112509 PE=4 SV=1	A0A0K1Z5E8	B Hordein	251384	256542	254144	0	0	0	0	0	0	0	0	0	254023	0	0	0	-0.628	7.98	Nutrient reservoir activity	Storage
sp|P06470|HOR1_HORVU B1-hordein OS=Hordeum vulgare OX=4513 PE=1 SV=1	P06470	B1 Hordein	0	0	0	0	0	0	120134	119039	121230	0	0	0	0	0	120134	0	-0.554	8.57	Nutrient reservoir activity	Storage
tr|A0A8I7B6J1|A0A8I7B6J1_HORVV Barwin domain-containing protein OS=Hordeum vulgare subsp. vulgare OX=112509 PE=4 SV=1;tr|P93180|P93180_HORVU Pathogenesis-related protein 4 OS=Hordeum vulgare OX=4513 PE=2 SV=1	A0A8I7B6J1	Barwin	0	0	0	0	0	0	122522	122764	122202	0	0	0	0	0	122496	0	-0.073	8.27	Ribonuclease activity	Plant defense
sp|P28814|BARW_HORVU Barwin OS=Hordeum vulgare OX=4513 PE=1 SV=1;tr|F2EAF6|F2EAF6_HORVV Predicted protein OS=Hordeum vulgare subsp. vulgare OX=112509 PE=2 SV=1	P28814	Barwin	303970	303312	299787	100568	99670	101173	151290	151127	151620	49214.7	48804.5	49049.5	302356	100470	151346	49022.9	-0.505	7.77	Ribonuclease activity	Plant defense
tr|A0A8I6YHR6|A0A8I6YHR6_HORVV Uncharacterized protein OS=Hordeum vulgare subsp. vulgare OX=112509 PE=4 SV=1;tr|F2DCI6|F2DCI6_HORVV Predicted protein OS=Hordeum vulgare subsp. vulgare OX=112509 PE=2 SV=1	A0A8I6YHR6	Beta-L-arabinofuranosidase	206353	206353	206353	0	0	0	103230	103230	103230	0	0	0	206353	0	103230	0	-0.107	6.62	Hydrolase activity	Carbohydrate metabolic process
tr|A0A8I6WDM0|A0A8I6WDM0_HORVV Bowman-Birk serine protease inhibitors family domain-containing protein OS=Hordeum vulgare subsp. vulgare OX=112509 PE=4 SV=1;tr|Q40036|Q40036_HORVU Putative protease inhibitor OS=Hordeum vulgare OX=4513 GN=Bsi1 PE=2 SV=1	A0A8I6WDM0	Bowman-Birk	0	0	0	78866.7	78866.7	78866.7	118386	118386	118386	0	0	0	0	78866.7	118386	0	0.137	7.87	Protease inhibitor	Other or undefined
tr|A0A8I6X7K0|A0A8I6X7K0_HORVV Carboxypeptidase OS=Hordeum vulgare subsp. vulgare OX=112509 PE=3 SV=1;tr|F2DP98|F2DP98_HORVV Carboxypeptidase OS=Hordeum vulgare subsp. vulgare OX=112509 PE=2 SV=1	A0A8I6X7K0	Carboxypeptidase	251209	251755	252056	0	0	0	0	0	0	0	0	0	251673	0	0	0	0.002	7.75	Hydrolase activity	Protein metabolic process
tr|F2DGP2|F2DGP2_HORVV Predicted protein OS=Hordeum vulgare subsp. vulgare OX=112509 PE=2 SV=1;tr|F2DJM5|F2DJM5_HORVV Predicted protein OS=Hordeum vulgare subsp. vulgare OX=112509 PE=2 SV=1	F2DGP2	Cold Shock Domain	0	0	0	72587	72587	72587	0	0	0	35478.3	35775.7	35627	0	72587	0	35627	-0.546	4.96	Nucleic acid binding	Other or undefined
tr|A0A8I6X8S0|A0A8I6X8S0_HORVV Cupin type-1 domain-containing protein OS=Hordeum vulgare subsp. vulgare OX=112509 PE=4 SV=1;tr|Q03678|Q03678_HORVU Embryo globulin OS=Hordeum vulgare OX=4513 GN=Beg1 PE=2 SV=1	A0A8I6X8S0	Cupin type 1	276089	277304	275231	89419	89129.7	89134.3	126911	125998	126889	41827.5	41405.5	42020.5	276208	89227.7	126599	41751.2	-1.704	7.27	Other or undefined	Other or undefined
tr|A0A8I6XVR0|A0A8I6XVR0_HORVV Cupin type-1 domain-containing protein OS=Hordeum vulgare subsp. vulgare OX=112509 PE=4 SV=1	A0A8I6XVR0	Cupin type 1	235728	234473	240339	0	0	0	122178	119892	120965	0	0	0	236847	0	121012	0	0.32	5.41	Other or undefined	Other or undefined
tr|A0A8I6Y3C5|A0A8I6Y3C5_HORVV Cupin type-1 domain-containing protein OS=Hordeum vulgare subsp. vulgare OX=112509 PE=4 SV=1;tr|F2EBM4|F2EBM4_HORVV Predicted protein OS=Hordeum vulgare subsp. vulgare OX=112509 PE=2 SV=1;tr|F2EG51|F2EG51_HORVV Predicted prot	A0A8I6Y3C5	Cupin type 1	243899	242248	238768	82163	81852	81541	119874	121857	119987	39483.7	39483.7	39483.7	241638	81852	120572	39483.7	-1.156	6.55	Other or undefined	Other or undefined
tr|A0A8I7BA12|A0A8I7BA12_HORVV Cupin type-1 domain-containing protein OS=Hordeum vulgare subsp. vulgare OX=112509 PE=4 SV=1	A0A8I7BA12	Cupin type 1	294717	296337	294896	84060	80396	84460	138717	134987	136383	41111.2	39519.7	40340.5	295317	82972	136696	40323.8	-0.629	7.37	Other or undefined	Other or undefined
tr|F2EC58|F2EC58_HORVV Predicted protein OS=Hordeum vulgare subsp. vulgare OX=112509 PE=2 SV=1;tr|Q1ENF0|Q1ENF0_HORVU Cystatin Hv-CPI8 OS=Hordeum vulgare OX=4513 GN=icy8 PE=2 SV=1	F2EC58	Cystatin	233673	231894	230116	78742.7	79157	78464.3	117255	117849	116661	39986.7	39236.2	38913.5	231894	78788	117255	39378.8	-0.044	10.16	Hydrolase activity	Plant defense
sp|P25249|CYSP1_HORVU Cysteine proteinase EP-B 1 OS=Hordeum vulgare OX=4513 GN=EPB1 PE=2 SV=1;sp|P25250|CYSP2_HORVU Cysteine proteinase EP-B 2 OS=Hordeum vulgare OX=4513 GN=EPB2 PE=1 SV=1;tr|A0A8I6XRW9|A0A8I6XRW9_HORVV Uncharacterized protein OS=Hordeum vu	P25249	Cysteine proteinase EP-B 1	235433	236457	237618	0	0	0	122796	120044	121420	38710	38726.7	38425.2	236503	0	121420	38620.6	-0.337	6.24	Hydrolase activity	Protein metabolic process
tr|I6SW23|I6SW23_HORV;tr|I6SW34|I6SW34_HORVV D hordein OS=Hordeum vulgare subsp. vulgare OX=112509 PE=2 SV=1;tr|I6TRS8|I6TRS8_HORVU D hordein OS=Hordeum vulgare OX=4513 PE=2 SV=1;tr|Q40054|Q40054_HORVU D hordein OS=Hordeum vulgare OX=4513 GN=Hor3 PE=2 SV=1	I6SW23	D Hordein	292473	295197	290396	101550	99196.3	101317	137188	140152	139656	47830.5	48009.3	49435.2	292689	100688	138998	48425	-1.099	7.99	Nutrient reservoir activity	Storage
tr|F2EBG2|F2EBG2_HORVV Predicted protein OS=Hordeum vulgare subsp. vulgare OX=112509 PE=2 SV=1;tr|M0XIN0|M0XIN0_HORVV Desiccation-related protein PCC13-62 OS=Hordeum vulgare subsp. vulgare OX=112509 PE=4 SV=1	F2EBG2	Desiccation-related protein	213995	212272	210550	0	0	0	101740	101740	101740	0	0	0	212272	0	101740	0	-0.09	7.55	Other or undefined	Other or undefined
tr|A0A8I6X0K4|A0A8I6X0K4_HORVV Dienelactone hydrolase domain-conta;tr|F2DRX3|F2DRX3_HORVV Predicted protein OS=Hordeum vulgare subsp. vulgare OX=112509 PE=2 SV=1;tr|F2EFP3|F2EFP3_HORVV Predicted protein OS=Hordeum vulgare subsp. vulgare OX=112509 PE=2 SV=1	A0A8I6X0K4	Dienelactone hydrolase	0	0	0	0	0	0	107600	106662	107131	0	0	0	0	0	107131	0	-0.04	6.15	Hydrolase activity	Other or undefined
tr|A0A8I6WEH2|A0A8I6WEH2_HORVV Dihydrolipoyl dehydrogenase OS=Hordeum vulgare subsp. vulgare OX=112509 PE=3 SV=1;tr|F2E8M3|F2E8M3_HORVV Dihydrolipoyl dehydrogenase OS=Hordeum vulgare subsp. vulgare OX=112509 PE=2 SV=1	A0A8I6WEH2	Dihydrolipoyl dehydrogenase	258543	256241	256581	0	0	0	128614	127425	127776	0	0	0	257122	0	127938	0	0.061	7.64	Catalytic activity	Other or undefined
tr|F2CRI1|F2CRI1_HORVV Dihydrolipoyl dehydrogenase OS=Hordeum vulgare subsp. vulgare OX=112509 PE=2 SV=1	F2CRI1	Dihydrolipoyl dehydrogenase	234087	231219	232396	0	0	0	121427	116860	118173	0	0	0	232567	0	118820	0	0.061	6.71	Catalytic activity	Other or undefined
tr|A0A8I6WM36|A0A8I6WM36_HORVV Uncharacterized protein OS=Hordeum vulgare subsp. vulgare OX=112509 PE=4 SV=1	A0A8I6WM36	DUF247 (Unknown)	0	0	0	0	0	0	0	0	0	0	0	0	0	0	0	0	-0.35	8.15	Other or undefined	Other or undefined
tr|A0A8I6WMV8|A0A8I6WMV8_HORVV Uncharacterized protein OS=Hordeum vulgare subsp. vulgare OX=112509 PE=3 SV=1;tr|F2CS52|F2CS52_HORVV Predicted protein OS=Hordeum vulgare subsp. vulgare OX=112509 PE=2 SV=1	A0A8I6WMV8	Endoribonuclease L-PSP	232443	236319	232523	71365.3	71525.7	71686	114128	118980	119150	35616.5	35456.2	35776.8	233762	71525.7	117420	35616.5	0.201	9.01	Hydrolase activity	Catabolic process
tr|A0A8I6WUT1|A0A8I6WUT1_HORVV Desiccation-related protein PCC13-62 OS=Hordeum vulgare subsp. vulgare OX=112509 PE=4 SV=1;tr|F2DIK1|F2DIK1_HORVV Predicted protein OS=Hordeum vulgare subsp. vulgare OX=112509 PE=2 SV=1	A0A8I6WUT1	Ferritin	253177	252737	255563	0	0	0	122830	125971	127089	0	0	0	253826	0	125296	0	0.125	4.64	Catalytic activity	Transport
tr|A0A8I6XZU9|A0A8I6XZU9_HORVV Ferritin OS=Hordeum vulgare subsp. vulgare OX=112509 PE=3 SV=1;tr|B1NC18|B1NC18_HORVU Ferritin OS=Hordeum vulgare OX=4513 GN=Fer1 PE=2 SV=1;tr|F2CZM9|F2CZM9_HORVV Ferritin OS=Hordeum vulgare subsp. vulgare OX=112509 PE=2 SV=1	A0A8I6XZU9	Ferritin	214886	215292	215698	0	0	0	0	0	0	0	0	0	215292	0	0	0	-0.279	5.87	Catalytic activity	Transport
tr|A0A8I6YDK2|A0A8I6YDK2_HORVV Fibronectin type III-like domain-containing protein OS=Hordeum vulgare subsp. vulgare OX;tr|A0A8I6YF87|A0A8I6YF87_HORVV Fibronectin type III-like domain-containing protein OS=Hordeum vulgare subsp. vulgare OX=112509 PE=4 SV=1	A0A8I6YDK2	Fibronectin	237318	237938	240960	0	0	0	122091	122091	122091	0	0	0	238739	0	122091	0	-0.179	6.86	Hydrolase activity	Catabolic process
tr|A0A8I6YXE3|A0A8I6YXE3_HORVV Fibronectin type III-like domain-containing protein OS=Hordeum vulgare subsp. vulgare OX=112509 PE=4 SV=1;tr|Q8W011|Q8W011_HORVU Beta-D-xylosidase OS=Hordeum vulgare OX=4513 PE=2 SV=1	A0A8I6YXE3	Fibronectin type II	242183	238739	242851	0	0	0	127288	123682	125648	0	0	0	241258	0	125539	0	-0.161	7.01	Hydrolase activity	Catabolic process
sp|P80198|HOG3_HORVU Gamma-hordein-3 OS=Hordeum vulgare OX=4513 PE=1 SV=;tr|A0A8I6W3I6|A0A8I6W3I6_HORVV Bifunctional inhibitor/plant lipid transfer protein/seed storage helical domain-containing protein OS=Hordeum vulgare subsp. vulgare OX=112509 PE=4 SV=1	P80198	Gamma Hordein-3	277982	277554	277768	92929.3	91804.3	92366.8	126829	129213	131598	44636	44198	45066.5	277768	92366.8	129213	44633.5	-0.762	7.12	Nutrient reservoir activity	Storage
tr|H8Y0M8|H8Y0M8_HORVS Gamma prolamin (Fragment) OS=H;tr|I6SJ17|I6SJ17_HORVV Gamma 1 hordein OS=Hordeum vulgare subsp. vulgare OX=112509 PE=2 SV=1;tr|Q70IB4|Q70IB4_HORVU Putative gamma 2 hordein (Fragment) OS=Hordeum vulgare OX=4513 GN=gamma-2hor PE=4 SV=1	H8Y0M8	Gamma Prolamin	267814	262421	269764	88370	86230.3	87042.7	118782	123888	124512	41050.2	39910.2	43090.2	266666	87214.3	122394	41350.2	-0.581	7.99	Nutrient reservoir activity	Storage
tr|A0A8I6X7Z6|A0A8I6X7Z6_HORVV Germin-like protein OS=Hordeu;tr|F2DSE0|F2DSE0_HORVV Germin-like protein OS=Hordeum vulgare subsp. vulgare OX=112509 PE=2 SV=1;tr|Q9FYY1|Q9FYY1_HORVU Germin-like protein (Fragment) OS=Hordeum vulgare OX=4513 GN=GerE PE=3 SV=1	A0A8I6X7Z6	Germin-like	248227	251209	250849	85908	85908	85908	128352	126780	129064	43451	43782.2	43119.8	250095	85908	128065	43451	0.02	7.14	Metal binding	Other or undefined
tr|A0A8I7B6Q0|A0A8I7B6Q0_HORVV Germin-like protein OS=Hordeum vulgare subsp. vulgare OX=112509 PE=3 SV=1	A0A8I7B6Q0	Germin-like	233774	235502	234638	76599.7	78746	77536.7	116169	116680	115743	0	0	0	234638	77627.4	116198	0	0.023	5	Metal binding	Other or undefined
tr|O49871|O49871_HORVU Germin-like protein OS=Hordeum vulg;tr|Q0GR10|Q0GR10_HORVV Germin-like protein OS=Hordeum vulgare subsp. vulgare OX=112509 GN=GER2a PE=2 SV=1;tr|Q9AVV7|Q9AVV7_HORVU Germin-like protein OS=Hordeum vulgare OX=4513 GN=sagppase PE=2 SV=1	O49871	Germin-like	0	0	0	0	0	0	117602	117079	116556	0	0	0	0	0	117079	0	0.511	6.07	Metal binding	Other or undefined
tr|A0A8I6WNF0|A0A8I6WNF0_HORVV Bifunctional inhibitor/plant lipid transfer protein/seed storage helical domain-containing protein OS=Hordeum vulgare subsp. vulgare OX=112509 PE=4 SV=1	A0A8I6WNF0	Gliadin 1	246758	242261	248752	83526.2	83251	83801.3	119796	123292	124468	40860.8	40860.8	40860.8	245924	83526.2	122519	40860.8	-0.668	6.64	Nutrient reservoir activity	Storage
t;tr|A0A8I6WNF6|A0A8I6WNF6_HORVV Bifunctional inhibitor/plant lipid transfer protein/seed storage helical domain-containing protein OS=Hordeum vulgare subsp. vulgare OX=112509 PE=4 SV=1;tr|I6TRT5|I6TRT5_HORVU B3 hordein OS=Hordeum vulgare OX=4513 PE=2 SV=1	A0A8I6WNF6	Gliadin 1	275584	278067	275900	90585	86424	90646.3	141924	141536	143326	46715.8	45458.7	46530	276517	89218.4	142262	46234.8	-0.164	8.3	Nutrient reservoir activity	Storage
tr|F2EGD5|F2EGD5_HORVV Predicted protein OS=Hordeum vulgare subsp. vulgare OX=112509 PE=2 SV=1	F2EGD5	Gliadin 1	0	0	0	0	0	0	122508	123730	126216	42866.8	42525.8	43110.5	0	0	124151	42834.4	-0.098	7.9	Nutrient reservoir activity	Storage
tr|F2DMU4|F2DMU4_HORVV Glutamate dehydrogenase OS=Hordeum vulgare subsp. vulgare OX=112509 PE=2 SV=1	F2DMU4	Glutamate dehydrogenase	229905	230700	231495	0	0	0	116651	115971	115290	0	0	0	230700	0	115971	0	-0.144	6.7	Catalytic activity	Stress response
tr|F2E0P9|F2E0P9_HORVV Glutamate dehydrogenase OS=Hordeum vulgare subsp. vulgare OX=112509 PE=2 SV=1	F2E0P9	Glutamate dehydrogenase	224528	224158	225214	0	0	0	115772	114407	115128	0	0	0	224633	0	115102	0	-0.142	6.59	Catalytic activity	Stress response
tr|F2CR89|F2CR89_HORVV Predicted protein OS=Hordeum vulgare subsp.;tr|F2D4X9|F2D4X9_HORVV Predicted protein OS=Hordeum vulgare subsp. vulgare OX=112509 PE=2 SV=1;tr|F2E8C5|F2E8C5_HORVV Predicted protein OS=Hordeum vulgare subsp. vulgare OX=112509 PE=2 SV=1	F2CR89	Glutamine amidotransferase 1	233147	234117	235087	0	0	0	120294	118002	119499	0	0	0	234117	0	119265	0	0.131	5.76	Catalytic activity	Stress response
sp|P82953|LECH_HORVV Horcolin OS=Hordeum vulgare subsp. vulgare OX=112509 PE=1 SV=2;sp|Q5U9T2|LECH_HORVU Horcolin OS=Hordeum vulgare OX=4513 PE=1 SV=1;tr|F2CXG8|F2CXG8_HORVV Predicted protein OS=Hordeum vulgare subsp. vulgare OX=112509 PE=2 SV=1;tr|M0Z2D5|	P82953	Horcolin	0	0	0	0	0	0	128900	128242	129032	0	0	0	0	0	128724	0	0.03	8.9	Carbohydrate binding	Other or undefined
sp|Q9FSI9|HINB1_HORVU Hordoindoline-B1 OS=Hordeum vulgare OX=4513 GN=HINB-1 PE=1 SV=1;tr|Q5IUJ5|Q5IUJ5_HORVV Hordoindoline-b1 OS=Hordeum vulgare subsp.;tr|Q5URW6|Q5URW6_HORVV Hordoindoline b-1 OS=Hordeum vulgare subsp. vulgare OX=112509 GN=hinb-1 PE=4 SV=1	Q9FSI9	Hordoindoline- B1	255486	255087	252776	87882.7	85920.3	87342.3	122744	122288	122102	41611.5	41791.5	41489.8	254450	87048.4	122378	41630.9	-0.204	8.41	Hydrolase activity	Stress response
sp|Q9M4E3|HINA_HORVU Hordoindol;tr|A0A3B6XI31|A0A3B6XI31_HORVV Hordoindoline a OS=Hordeum vulgare subsp. vulgare OX=112509 GN=Hina PE=4 SV=1;tr|Q8S409|Q8S409_HORVV Hordoindoline A-1 (Fragment) OS=Hordeum vulgare subsp. vulgare OX=112509 GN=hinA-1 PE=4 SV=1	Q9M4E3	Hordoindoline-A	256256	255947	253257	88481	86345.7	81415.3	123195	123354	123275	41555	41242.8	41398.9	255153	85414	123275	41398.9	-0.144	8.25	Hydrolase activity	Stress response
sp|Q9LEH8|HINB2_HORVU Hordoindoline-B2 OS=Hordeum vulgare OX=4513 GN=HINB-2 PE=1 SV=1;tr|Q5IUG4|Q5IUG4_HORVV Hordoindoline-b2 OS=Hordeum vulgare subsp. vulgare OX=112509 GN=hinb-2 PE=4 SV=1;tr|Q5URW7|Q5URW7_HORVV Hordoindoline b-2 OS=Hordeum vulgare subsp.	Q9LEH8	Hordoindoline-B2	245012	241687	240817	83596.3	83596.3	83596.3	118771	120468	117074	40268.3	40268.3	40268.3	242505	83596.3	118771	40268.3	-0.178	8.56	Hydrolase activity	Stress response
tr|A0A8I6XZX3|A0A8I6XZX3_HORVV hydroxymethylbilane synthase OS=Hordeum vulgare subsp. vulgare OX=112509 PE=3 SV=1	A0A8I6XZX3	Hydroxymethylbilane synthase	217490	219137	215842	0	0	0	111396	109984	110660	0	0	0	217490	0	110680	0	-0.083	7.47	Transferase activity	Biosynthetic process
tr|A0A8I7B4Y6|A0A8I7B4Y6_HORVV Leucine-rich repeat-containing N-terminal plant-type domain-containing protein OS=Hordeum vulgare subsp. vulgare OX=112509 PE=4 SV=1	A0A8I7B4Y6	Hydroxyproline-rich glycoprotein	225315	221551	222680	0	0	0	109016	108618	108220	0	0	0	223182	0	108618	0	-0.396	8.34	Other or undefined	Other or undefined
tr|A0A8I6XZT0|A0A8I6XZT0_HORVV Inositol-1-monophosphatase OS=Hordeum vulgare subsp. vulgare OX=112509 PE=3 SV=1;tr|B3DFH0|B3DFH0_HORVV Inositol-1-monophosphatase OS=Hordeum vulgare subsp. vulgare OX=112509 PE=2 SV=1	A0A8I6XZT0	Inositol-1-monophosphatase	223816	223816	223816	0	0	0	112664	112664	112664	0	0	0	223816	0	112664	0	0.063	5.68	Hydrolase activity	Lipid metabolic process
tr|A0A8I6WVX4|A0A8I6WVX4_HORVV Isocitrate lyase OS=Hordeum vulgare subsp. vulgare OX=112509 PE=4 SV=1;tr|F2DM36|F2DM36_HORVV Predicted protein OS=Hordeum vulgare subsp. vulgare OX=112509 PE=2 SV=1	A0A8I6WVX4	Isocitrate lyase	216530	209678	220959	0	0	0	109772	109230	112907	0	0	0	215722	0	110636	0	-0.159	7.67	Catalytic activity	Other or undefined
tr|A0A8I7B8Q3|A0A8I7B8Q3_HORVV Knottin scorpion toxin-like domain-containing protein OS=Hordeum vulgare subsp. vulgare OX=112509 PE=4 SV=1	A0A8I7B8Q3	Knottin scorpion toxin	0	0	0	76968	77555.2	78142.3	114250	114250	114250	39892.3	38747.2	38340.3	0	77555.2	114250	38993.3	0.372	8.14	Other or undefined	Plant defense
tr|F2CQP8|F2CQP8_HORVV lactoylglutathione lyase OS=Hordeum vulgare subsp. vulgare OX=112509 PE=2 SV=1	F2CQP8	Lactoylglutathione lyase	0	0	0	0	0	0	106596	107104	108414	0	0	0	0	0	107371	0	-0.337	5.12	Catalytic activity	Catabolic process
tr|A0A8I6WEQ3|A0A8I6WEQ3_HORVV Uncharacterized protein OS=Hordeum vulgare subsp. vulgare OX=112509 PE=4 SV=1;tr|A9Q2Q5|A9Q2Q5_HORVU Putative late embryogenesis abundant protein OS=Hordeum vulgare OX=4513 PE=2 SV=1	A0A8I6WEQ3	LEA	224813	224813	224813	78635.3	78383.3	76493	113192	113192	113192	38057.8	39308.3	39423.2	224813	77837.2	113192	38929.8	-0.741	9.26	Other or undefined	Seed Maturation
tr|A0A8I6WZY3|A0A8I6WZY3_HORVV Uncharacterized protein OS=Hordeum vulgare subsp. vulgare OX=112509 PE=4 SV=1;tr|F2CUJ9|F2CUJ9_HORVV Predicted protein OS=Hordeum vulgare subsp. vulgare OX=112509 PE=2 SV=1	A0A8I6WZY3	LEA	0	0	0	82733	82733	82733	116046	116797	115294	41747.3	41623.2	41871.5	0	82733	116046	41747.3	-1.011	8.65	Other or undefined	Seed Maturation
tr|A0A8I6Y1X3|A0A8I6Y1X3_HORVV Uncharacterized protein OS=Hordeum vulgare subsp. vulgare OX=112509 PE=3 SV=1;tr|F2DS64|F2DS64_HORVV Predicted protein OS=Hordeum vulgare subsp. vulgare OX=112509 PE=2 SV=1	A0A8I6Y1X3	LEA	225355	223250	224302	73094.3	71747.7	72421	113465	113435	113450	38045.5	39447.8	39168.5	224302	72421	113450	38887.3	-0.817	9.74	Other or undefined	Seed Maturation
tr|F2CRD9|F2CRD9_HORVV Predicted protein OS=Hordeum vulgare subsp. vulgare OX=112509 PE=2 SV=1	F2CRD9	LEA	219344	219344	219344	77604	75175.7	76389.8	0	0	0	38569	38569	38569	219344	76389.8	0	38569	-0.808	9.32	Other or undefined	Seed Maturation
tr|F2E9C4|F2E9C4_HORVV Predicted protein OS=Hordeum vulgare subsp. vulgare OX=112509 PE=2 SV=1	F2E9C4	LEA	199018	199018	199018	70471.3	70471.3	70471.3	0	0	0	35686.5	35686.5	35686.5	199018	70471.3	0	35686.5	-0.922	5.04	Other or undefined	Seed Maturation
tr|F2EC88|F2EC88_HORVV Predicted protein OS=Hordeum vulgare subsp. vulgare OX=112509 PE=2 SV=1	F2EC88	LEA	0	0	0	71248	71248	71248	0	0	0	34434.7	34434.7	34434.7	0	71248	0	34434.7	-0.285	5.01	Other or undefined	Seed Maturation
sp|Q05190|LE19A_HORVU Late embryogenesis abundant protein B19.1A OS=Hordeum vulgare OX=4513 GN=B19.1A PE=2 SV=1;tr|F2EHN7|F2EHN7_HORVV Predicted protein OS=Hord;tr|H2E688|H2E688_HORVU Late embryogenesis abundant protein OS=Hordeum vulgare OX=4513 PE=3 SV=1	Q05190	LEA	0	0	0	72702	72702	72702	0	0	0	35848.8	36778.2	36749.5	0	72702	0	36458.8	-1.376	6.93	Other or undefined	Seed Maturation
tr|F2D3S4|F2D3S4_HORVV Predicted protein OS=Hordeum vulgare subsp. vulgare OX=112509 PE=2 SV=1	F2D3S4	Low-temperature-induced (LTI)	208751	208686	208621	72343	72070.8	71798.7	106631	106631	106631	36196.5	37359	37289	208686	72070.8	106631	36948.2	-0.688	4.72	Other or undefined	Response to chemical
tr|F2EJF0|F2EJF0_HORVV Predicted protein OS=Hordeum vulgare subsp. vulgare OX=112509 PE=2 SV=1;tr|Q84NG7|Q84NG7_HORVU Globulin OS=Hordeum vulgare OX=4513 PE=4 SV=1	F2EJF0	LTP	0	0	0	77018.7	76502.7	76760.7	0	0	0	0	0	0	0	76760.7	0	0	-0.679	8.57	Lipid binding	Lipid transport
tr|A0A8I6WDG9|A0A8I6WDG9_HORVV Bifunctional inhibitor/plant lipid transfer protein/seed storage helical domain-containing protein OS=Hordeum vulgare subsp. vulgare OX=112509 PE=4 SV=1	A0A8I6WDG9	LTP 1	257384	259406	261428	81388.3	82425	83461.7	0	0	0	0	0	0	259406	82425	0	0	-0.556	8.57	Lipid binding	Lipid transport
tr|A0A8I6XR15|A0A8I6XR15_HORVV Bifunctional inhibitor/plant lipid transfer protein/seed storage helical domain-containing protein OS=Hordeum vulgare subsp. vulga;tr|F2D3X8|F2D3X8_HORVV Predicted protein OS=Hordeum vulgare subsp. vulgare OX=112509 PE=2 SV=1	A0A8I6XR15	LTP 1	0	0	0	0	0	0	109380	108642	109012	0	0	0	0	0	109012	0	0.61	7.82	Lipid binding	Lipid transport
tr|A0A8I6XS48|A0A8I6XS48_HORVV Bifunctional inhibitor/plant lipid transfer protein/seed storage helical domain-containing protein OS=Hordeum vulgare subsp. vulgare OX=112509 PE=3 SV=1	A0A8I6XS48	LTP 1	276107	278164	274266	96047.7	95484.7	96635.3	138648	140726	139545	47356.2	46927.7	47628.2	276179	96055.9	139640	47304	-0.034	4.89	Lipid binding	Lipid transport
tr|A9E4H2|A9E4H2_HORVU Grain softness protein (Fragment) OS=Hordeum vulgare OX=4513 GN=GSP PE=4 SV=1;tr|Q0GIL0|Q0GIL0_HORVU Grain softness protein (Fragment) OS=Hordeum vulgare OX=4513 GN=gsp PE=4 SV=1;tr|Q0GIL2|Q0GIL2_HORVU Grain softness protein (Fragmen	A9E4H2	LTP 1	260932	256147	254632	87624	85043.3	84145.7	120787	118194	119596	40616	40970.7	43797.2	257237	85604.3	119526	41794.6	-0.173	4.33	Lipid binding	Lipid transport
tr|F2CY84|F2CY84_HORVV Non-specific lipid-transfer protein OS=Hordeum vulgare subsp. vulgare OX=112509 PE=2 SV=1;tr|Q9SES6|Q9SES6_HORVU Non-specific lipid-transfer protein OS=Hordeum vulgare OX=4513 PE=2 SV=1	F2CY84	LTP 1	235893	235893	235893	0	0	0	121262	121262	121262	0	0	0	235893	0	121262	0	0.371	8.59	Lipid binding	Lipid transport
sp|P07597|NLTP1_HORVU Non-specific lipid-transfer protein 1 OS=Hordeum vulgare OX=4513 GN=LTP1 PE=1 SV=1;tr|A8YPK3|A8YPK3_HORVU Non-specific li;tr|F2ED95|F2ED95_HORVV Non-specific lipid-transfer protein OS=Hordeum vulgare subsp. vulgare OX=112509 PE=2 SV=1	P07597	LTP 1	295629	299642	295816	103702	103328	104862	152634	152934	149821	52236.3	51924.3	52477.8	297029	103964	151797	52212.8	0.047	8.4	Lipid binding	Lipid transport
sp|P32936|IAAB_HORVU Alpha-amylase/trypsin inhibitor CMb OS=Hordeum vulg;tr|A0A8I6XQ39|A0A8I6XQ39_HORVV Bifunctional inhibitor/plant lipid transfer protein/seed storage helical domain-containing protein OS=Hordeum vulgare subsp. vulgare OX=112509 PE=3 SV=1	P32936	LTP 1	309009	311336	307952	103143	102516	102666	154010	156093	155994	50491.7	50674.5	50569.2	309432	102775	155366	50578.4	-0.057	5.83	Lipid binding	Lipid transport
tr|Q5UNP2|Q5UNP2_HORVV Non-specific lipid-transfer protein OS=Hordeum vulgare subsp. vulgare OX=112509 GN=Ltp6 PE=2 SV=1	Q5UNP2	LTP 1	0	0	0	87581	86940.7	88221.3	130614	130614	130614	43208.8	43208.8	43208.8	0	87581	130614	43208.8	0.279	8.98	Lipid binding	Lipid transport
tr|A0A287EBT3|A0A287EBT3_HORVV Uncharacterized protein OS=Hordeum vulgare subsp. vulgare OX=112509 PE=4 SV=1;tr|A0A8I7BJW6|A0A8I7BJW6_HORVV Bifunctional inhibito;tr|F2EGY4|F2EGY4_HORVV Predicted protein OS=Hordeum vulgare subsp. vulgare OX=112509 PE=2 SV=1	A0A287EBT3	LTP 2	242998	244146	240333	82109.3	82109.3	82109.3	119519	119519	119519	0	0	0	242492	82109.3	119519	0	-0.139	7.87	Lipid binding	Lipid transport
tr|A0A8I6WDL3|A0A8I6WDL3_HORVV Bifunctional inhibitor/plant lipid transfer protein/seed storage helical domain-containing protein OS=Hordeum vulgare subsp. vulgare OX=112509 PE=4 SV=1	A0A8I6WDL3	LTP 2	25822	261105	258599	88648.3	88648.3	88648.3	136544	134252	137101	46120.3	46318.3	46721.2	181842	88648.3	135966	46386.6	0.151	7.82	Lipid binding	Lipid transport
tr|A0A8I6WPL4|A0A8I6WPL4_HORVV Bifunctional inhibitor/plant lipid;tr|F2EE76|F2EE76_HORVV Predicted protein OS=Hordeum vulgare subsp. vulgare OX=112509 PE=2 SV=1;tr|F2EEH7|F2EEH7_HORVV Predicted protein OS=Hordeum vulgare subsp. vulgare OX=112509 PE=2 SV=1	A0A8I6WPL4	LTP 2	0	0	0	83918	83918	83918	0	0	0	44837.8	41519.3	43178.6	0	83918	0	43178.6	0.135	8.41	Lipid binding	Lipid transport
tr|F2ECB9|F2ECB9_HORVV Predicted protein OS=Hordeum vulgare subsp. vulgare OX=112509 PE=2 SV=1	F2ECB9	LTP 2	237162	236390	235617	80085.7	79569	79827.3	115779	117107	118434	38943.8	39237.7	39429.2	236390	79827.3	117107	39203.6	0.452	7.92	Lipid binding	Lipid transport
sp|P20145|NLTP2_HORVU Probable non-specific lipid-transfer protein OS=Hordeum vulgare OX=4513 GN=LTP2 PE=2 SV=1;tr|A0A8I7B7V1|A0A8I7B7V1_HORVV Bifunctional inhibitor/plant lipid transfer protein/seed storage helical domain-containing protein OS=Hordeum vul	P20145	LTP 2	0	0	0	90493.3	90493.3	90493.3	0	0	0	45468.8	44347.5	44725.2	0	90493.3	0	44847.2	0.385	7.24	Lipid binding	Lipid transport
tr|A0A8I6XAQ0|A0A8I6XAQ0_HORVV Met;tr|G8CN38|G8CN38_HORVS Methanethiol oxidase (Fragment) OS=Hordeum vulgare subsp. spontaneum OX=77009 PE=2 SV=1;tr|G8CN39|G8CN39_HORVS Methanethiol oxidase (Fragment) OS=Hordeum vulgare subsp. spontaneum OX=77009 PE=2 SV=1	A0A8I6XAQ0	Methanethiol oxidase	218185	218239	218293	0	0	0	0	0	0	0	0	0	218239	0	0	0	-0.284	5.89	Metal binding	Other or undefined
tr|A0A8I6XQT6|A0A8I6XQT6_HORVV Non-specific lipid-transfer protein OS=Hordeum vulgare subsp. vulgare OX=112509 PE=3 SV=1;tr|Q42848|Q42848_HORVU Non-specific lipid-transfer protein OS=Hordeum vulgare OX=4513 PE=2 SV=1	A0A8I6XQT6	Ns LTP	0	0	0	0	0	0	0	0	0	0	0	0	0	0	0	0	0.377	9.59	Lipid binding	Lipid transport
sp|P45850|OXO1_HORVU Oxalate oxidase 1 OS=Hordeum vulgare OX=4513 PE=1 SV=1;tr|O24004|O24004_HORVU Germin-like protein OS=Hordeum vulgare OX=4513 PE=2;tr|Q0GR11|Q0GR11_HORVV Germin-like protein OS=Hordeum vulgare subsp. vulgare OX=112509 GN=GER1a PE=2 SV=1	P45850	Oxalate Oxidase 1	240571	24418	246683	0	0	0	119706	118964	120448	0	0	0	170557	0	119706	0	-0.003	5.62	Protein binding	Stress response
tr|A0A8I6YPY2|A0A8I6YPY2_HORVV FAD-binding PCMH-type domain-containing protein OS=Hordeum vulgare subsp. vulgare OX=112509 PE=3 SV=1;tr|F2EG40|F2EG40_HORVV Predicted protein OS=Hordeum vulgare subsp. vulgare OX=112509 PE=2 SV=1	A0A8I6YPY2	Oxidoreductase	229380	228903	229297	0	0	0	118049	116471	117499	0	0	0	229193	0	117340	0	-0.146	8.85	Catalytic activity	Other or undefined
sp|P35793|PR13_HORVU Pathogenesis-related protein PRB1-3 OS=Hordeum vulgare OX=4513 PE=2 SV=1;sp|Q05968|PR1_HORVU Pathogenesis-related protein 1 OS=Hordeum vulgare OX=4513 PE=2 SV=1;tr|A0A8I7BII4|A0A8I7BII4_HORVV SCP domain-containing protein OS=Hordeum vu	P35793	Pathogenesis-related protein	0	0	0	0	0	0	108612	109332	108972	35965.7	35965.7	35965.7	0	0	108972	35965.7	-0.276	8.79	Other or undefined	Plant defense
tr|A0A8I6XG68|A0A8I6XG68_HORVV Pectate lyase superfamily protein domain-containing protein OS=Hordeum vulgare subsp. vulgare OX=112509 PE=4 SV=1;tr|F2DFI9|F2DFI9_HORVV Predicted protein (Fragment) OS=Hordeum vulgare subsp. vulgare OX=112509 PE=2 SV=1	A0A8I6XG68	Pectate lyase	0	224156	224579	0	0	0	0	0	0	0	0	0	149578	0	0	0	0.016	6.51	Hydrolase activity	Other or undefined
tr|A0A8I6ZBD0|A0A8I6ZBD0_HORVV Pectinesterase inhibitor domain-containing protein OS=Hordeum vulgare subsp. vulgare OX=112509 PE=4 SV=1	A0A8I6ZBD0	Pectinesterase inhibitor	214113	214113	214113	0	0	0	104534	104534	104534	0	0	0	214113	0	104534	0	0.108	8.15	Other or undefined	Other or undefined
tr|A0A8I6Y0P7|A0A8I6Y0P7_HORVV Peptid;tr|A0A8I6Z083|A0A8I6Z083_HORVV Peptidase A1 domain-containing protein OS=Hordeum vulgare subsp. vulgare OX=112509 PE=3 SV=1;tr|F2EJ82|F2EJ82_HORVV Predicted protein OS=Hordeum vulgare subsp. vulgare OX=112509 PE=2 SV=1	A0A8I6Y0P7	Peptidase A1	0	0	0	0	0	0	106545	106545	106545	36157.7	36157.7	36157.7	0	0	106545	36157.7	0.019	7.74	Endopeptidase activity	Lipid metabolic process
tr|F2D3W3|F2D3W3_HORVV Predicted protein OS=Hordeum vulgare subsp. vulgare OX=112509 PE=2 SV=1	F2D3W3	Peptidase A1	246131	244940	248674	0	0	0	127165	123993	125705	0	0	0	246582	0	125621	0	0.273	8.16	Endopeptidase activity	Lipid metabolic process
tr|A0A8I7BAQ3|A0A8I7BAQ3_HORVV Uncharacterized protein OS=Hordeum vulgare subsp. vulgare OX=112509 PE=3 SV=1;tr|B4ESF2|B4ESF2_HORVV Papain-like cysteine proteina;tr|F2DXE0|F2DXE0_HORVV Predicted protein OS=Hordeum vulgare subsp. vulgare OX=112509 PE=2 SV=1	A0A8I7BAQ3	Peptidase C1	218474	218522	218425	71873.7	72055.3	72237	110696	109531	110277	36398.7	37005.3	37272.7	218474	72055.3	110168	36892.2	-0.387	7.09	Endopeptidase activity	Lipid metabolic process
tr|A0A8I7BAT3|A0A8I7BAT3_HORVV Uncharacterized protein OS=Hordeum vulgare subsp. vulgare OX=112509 PE=3 SV=1	A0A8I7BAT3	Peptidase C1	0	0	0	73050	73050	73050	0	0	0	37857.8	37857.8	37857.8	0	73050	0	37857.8	-0.346	6.89	Endopeptidase activity	Lipid metabolic process
tr|A0A8I6YJ10|A0A8I6YJ10_HORVV Peroxidase OS=Hordeum vulgare subsp. vulgare OX=112509 PE=3 SV=1;tr|F2DK78|F2DK78_HORVV Peroxidase OS=Hordeum vulgare subsp. vulgare OX=112509 PE=2 SV=1	A0A8I6YJ10	Peroxidase	234525	236498	234248	78506.7	79051.8	79597	121440	120069	120590	41154	40473.2	41104.8	235090	79051.8	120700	40910.7	0.069	7.71	Metal binding	Stress response
tr|F2EEV5|F2EEV5_HORVV Peroxidase OS=Hordeum vulgare subsp. vulgare OX=112509 PE=2 SV=1;tr|Q42852|Q42852_HORVU Peroxidase (Fragment) OS=Hordeum vulgare OX=4513 PE=2 SV=1	F2EEV5	Peroxidase	286161	284195	288919	76233	76738.5	77244	147328	141996	143896	40607.5	40607.5	40607.5	286425	76738.5	144406	40607.5	-0.062	6.51	Metal binding	Stress response
tr|F2EGJ1|F2EGJ1_HORVV Peroxidase OS=Hordeum vulgare subsp. vulgare OX=112509 PE=2 SV=1	F2EGJ1	Peroxidase	241651	24279	24517	0	0	0	124082	121598	124014	0	0	0	96815.7	0	123231	0	-0.008	8.32	Metal binding	Stress response
tr|F2CTB8|F2CTB8_HORVV Peroxidase OS=Hordeum vulgare subsp. vulgare OX=112509 PE=2 SV=1	F2CTB8	Peroxidase 1	228065	230801	229044	76335.7	74801	75568.3	117340	114492	116942	38386.3	38985.8	39107.2	229303	75568.3	116258	38826.4	-0.272	5.94	Metal binding	Stress response
tr|F2CV55|F2CV55_HORVV Peroxidase OS=Hordeum vulgare subsp. vulgare OX=112509 PE=2 SV=1;tr|F2D359|F2D359_HORVV Predicted protein OS=Hordeum vulgare subsp. vulgare OX=112509 PE=2 SV=1;tr|F2D6Z5|F2D6Z5_HORVV Peroxidase OS=Hordeum vulgare subsp. vulgare OX=11	F2CV55	Peroxidase 1	222634	222083	222358	71566	71566	71566	0	0	0	0	0	0	222358	71566	0	0	-0.003	7.66	Metal binding	Stress response
tr|F2E8A9|F2E8A9_HORVV Peroxidase OS=Hordeum vulgare subsp. vulgare OX=112509 PE=2 SV=1	F2E8A9	Peroxidase 1	227311	228592	229874	0	0	0	0	0	0	0	0	0	228592	0	0	0	-0.052	8.82	Metal binding	Stress response
sp|P42210|ASPR_HORVU Phytepsin OS=Hordeum vulgare OX=4513 PE=1 SV=1;tr|A0A287GN26|A0A287GN26_HORVV Aspartic proteinase OS=Hordeum vulgare subsp. vulgare OX=112509 PE=3 SV=1	P42210	Phytepsin	243328	243753	248383	0	0	0	117570	110865	117854	0	0	0	245155	0	115430	0	0.045	5	Hydrolase activity	Lipid metabolic process
tr|A0A8I6X3E8|A0A8I6X3E8_HORVV Phytocyanin domain-containing protein OS=Hordeum vulgare subsp. vulgare OX=112509 PE=3 SV=1;tr|F2EJK5|F2EJK5_HORVV Predicted protein OS=Hordeum vulgare subsp. vulgare OX=112509 PE=2 SV=1	A0A8I6X3E8	Phytocyanin	241021	241021	241021	77721	77721	77721	123376	123959	122792	42036.3	42669.7	42353	241021	77721	123376	42353	-0.1	4.5	Electron transfer activity	Other or undefined
tr|F2CZ63|F2CZ63_HORVV Predicted protein OS=Hordeum vulgare subsp. vulgare OX=112509 PE=2 SV=1	F2CZ63	Prolamin-like	245851	242134	243992	83036.3	83036.3	83036.3	124390	124390	124390	42377.2	42377.2	42377.2	243992	83036.3	124390	42377.2	0.446	8.67	Nutrient reservoir activity	Storage
tr|A0A8I6Y435|A0A8I6Y435_HORVV Serpin domain-containing protein OS=Hordeum vulgare subsp. vulgare OX=112509 PE=3 SV=1	A0A8I6Y435	Protein Z1	299048	299021	300401	99397.7	101392	99781.7	105623	105623	105623	36099.5	36099.5	36099.5	299490	100190	105623	36099.5	0.077	4.98	Hydrolase activity	Plant defense
tr|A0A8I6YMY5|A0A8I6YMY5_HORVV Serpin domain-containing protein OS=Hordeum vulgare subsp. vulgare OX=112509 PE=3 SV=1	A0A8I6YMY5	Protein Z1	287866	288604	291021	95011.3	96434.7	95778	144896	141996	143662	48187.8	48847.2	47063.5	289164	95741.3	143518	48032.8	-0.074	5.64	Hydrolase activity	Plant defense
tr|A0A8I7B6U7|A0A8I7B6U7_HORVV Serpin domain-containing protein OS=Hordeum vulgare subsp. vulgare OX=112509 PE=3 SV=1	A0A8I7B6U7	Protein Z1	319793	318615	319821	105989	107372	106897	161697	159488	160522	54159.5	54763.3	52948.2	319410	106752	160569	53957	0.049	5.8	Hydrolase activity	Plant defense
sp|Q43492|BSZ7_HORVU Serpin-Z7 OS=Hordeum vulgare OX=4513 GN=PAZ7 PE=1 SV=2	Q43492	Protein Z1	306178	305088	306380	100330	101514	100964	151896	149984	150934	50579	51402	49972.8	305882	100936	150938	50651.3	0.034	7.04	Hydrolase activity	Plant defense
tr|F2DHX6|F2DHX6_HORVV Predicted protein OS=Hordeum vulgare subsp. vulgare OX=112509 PE=2 SV=1;tr|F2DTC0|F2DTC0_HORVV Predicted protein (Fragment) OS=Hordeum vulgare subsp. vulgare OX=112509 PE=2 SV=1	F2DHX6	Protein Z7	246470	245168	247225	84256.3	84990.7	84705.3	127121	124528	125884	43549.8	43762.3	44113.2	246288	84650.8	125844	43808.4	0.071	5.42	Hydrolase activity	Plant defense
tr|A0A8I6WYV1|A0A8I6WYV1_HORVV Uncharacterized protein OS=Hordeum vulgare subsp. vulgare OX=112509 PE=4 SV=1;tr|F2E8I0|F2E8I0_HORVV Predicted protein OS=Hordeum vulgare subsp. vulgare OX=112509 PE=2 SV=1	A0A8I6WYV1	Ricin B	0	0	0	69169	69169	69169	0	0	0	34643.3	34643.3	34643.3	0	69169	0	34643.3	-1.055	6.1	Other or undefined	Other or undefined
sp|P08818|CBP2_HORVU Serine carboxypeptidase 2 OS=Hordeum vulgare OX=4513 GN=CBP2 PE=1 SV=2;tr|A0A8I6WF68|A0A8I6WF68_HORVV Carboxypeptidase OS=Hordeum vulgare subsp. vulgare OX=112509 PE=3 SV=1;tr|F2CT80|F2CT80_HORVV Carboxypeptidase OS=Hordeum vulgare sub	P08818	Serine carboxypeptidase 2	0	0	0	0	0	0	102428	103546	107663	0	0	0	0	0	104546	0	-0.196	6.62	Hydrolase activity	Protein metabolic process
tr|A0A8I6WYH3|A0A8I6WYH3_HORVV SHSP domain-containing protein OS=Hordeum vulgare subsp. vulgare OX=112509 PE=3 SV=1;tr|A0A8I6XRW6|A0A8I6XRW6_HORVV SHSP domain-containing protein OS=Hordeum vulgare subsp. vulgare OX=112509 PE=3 SV=1;tr|Q96458|Q96458_HORVU 1	A0A8I6WYH3	Small heat shock protein	0	0	0	79085	79743.3	78426.7	0	0	0	39571.1	39304	39838.2	0	79085	0	39571.1	-0.572	5.16	Protein binding	Stress response
tr|A0A8I6XSU4|A0A8I6XSU4_HORVV Subtilisin-like protease OS=Hordeum vulgare subsp. vulgare OX=112509 PE=3 SV=1;tr|F2DV16|F2DV16_HORVV Predicted protein (Fragment);tr|F2DWM2|F2DWM2_HORVV Predicted protein OS=Hordeum vulgare subsp. vulgare OX=112509 PE=2 SV=1	A0A8I6XSU4	Subtilisin-like protease	233809	234408	235007	0	0	0	122419	118690	121480	0	0	0	234408	0	120863	0	0.005	7.27	Hydrolase activity	Protein metabolic process
tr|A0A8I7B8E9|A0A8I7B8E9_HORVV Superoxide dismutase OS=Hordeum vulgare subsp. vulgare OX=112509 PE=3 SV=1;tr|F2CVV8|F2CVV8_HORVV Superoxide dismutase OS=Hordeum vulgare subsp. vulgare OX=112509 PE=2 SV=1	A0A8I7B8E9	Superoxide dismutase	0	0	0	0	0	0	114782	114024	113266	0	0	0	0	0	114024	0	-0.296	7.97	Metal binding	Stress response
tr|F2CTV7|F2CTV7_HORVV Predicted protein OS=Hordeum vulgare subsp. vulgare OX=1;tr|O22462|O22462_HORVU Barperm1 (Fragment) OS=Hordeum vulgare OX=4513 GN=perm1 PE=2 SV=1;tr|Q946Y9|Q946Y9_HORVU Thaumatin-like protein TLP7 OS=Hordeum vulgare OX=4513 PE=2 SV=1	F2CTV7	Thaumatin 1	269545	265077	268305	84174	81294.3	82734.2	129376	129396	130252	39402.7	39603	39167.5	267642	82734.2	129675	39391.1	-0.03	7.39	Other or undefined	Plant defense
tr|A0A8I7BA39|A0A8I7BA39_HORVV Thioredoxin domain-containing protein OS=Hordeum vulgare subsp. vulgare OX=112509 PE=4 SV=1	A0A8I7BA39	Thioredoxin	205702	205702	205702	0	0	0	104777	104620	104464	0	0	0	205702	0	104620	0	-0.65	6.25	Oxireductase activity	Stress response
tr|A0A287QJB4|A0A287QJB4_HORVV Ubiquitin-like domain-containing pr;tr|F2D1A7|F2D1A7_HORVV Predicted protein OS=Hordeum vulgare subsp. vulgare OX=112509 PE=2 SV=1;tr|F2EH61|F2EH61_HORVV Predicted protein OS=Hordeum vulgare subsp. vulgare OX=112509 PE=2 SV=1	A0A287QJB4	Ubiquitin	0	0	0	84373.7	82153.3	85356.7	132090	131165	130453	43472.7	42780.7	43126.7	0	83961.2	131236	43126.7	-0.431	7.82	Ribonuclease activity	Catabolic process

## Sheet: Variety specific
Table S4. Dataset according to variety specific proteins											All proteins without the ones that does not contain in both Liga BB and Solist BB											Liga Specific Proteins		11 proteins									Solist Specific Proteins		18 proteins
Uniprot	Protein Name	Liga BB	Liga AB	Solist BB	Solist AB	GRAVY	PI	Molecular Function	Biological Process		Uniprot	Protein Name	Liga BB	Liga AB	Solist BB	Solist AB	GRAVY	PI	Molecular Function	Biological Process		Uniprot	Protein Name	Liga BB	Liga AB	Solist BB	Solist AB	GRAVY	PI	Molecular Function	Biological Process		Uniprot	Protein Name	Liga BB	Liga AB	Solist BB	Solist AB	GRAVY	PI	Molecular Function	Biological Process
A0A060IFB9	Limit dextrinase inhibitor	260456	83663	125720	41478.8	-0.106	8.15	Hydrolase activity	Other or undefined		A0A060IFB9	Limit dextrinase inhibitor	260456	83663	125720	41478.8	-0.106	8.15	Hydrolase activity	Other or undefined		C3VWZ8	Alpha-amylase inhibitor	246053	83976.2	0	0	0.1	5.59	Hydrolase activity	Plant defense		A0A8I6XYT6	Aspartic proteinase oryzasin-1	0	0	110362	0	0.004	6.86	Hydrolase activity	Lipid metabolic process
F2CQQ1	3-deoxy-8-phosphooctulonate synthase	235537	0	121500	0	-0.019	8.05	Transferase activity	Biosynthetic process		F2CQQ1	3-deoxy-8-phosphooctulonate synthase	235537	0	121500	0	-0.019	8.05	Transferase activity	Biosynthetic process		A0A0K1Z5E8	B Hordein	254023	0	0	0	-0.628	7.98	Nutrient reservoir activity	Storage		P06470	B1 Hordein	0	0	120134	0	-0.554	8.57	Nutrient reservoir activity	Storage
F2CR13	6,7-dimethyl-8-ribityllumazine synthase	221377	0	111790	0	0.258	9.29	Transferase activity	Biosynthetic process		F2CR13	6,7-dimethyl-8-ribityllumazine synthase	221377	0	111790	0	0.258	9.29	Transferase activity	Biosynthetic process		A0A8I6X7K0	Carboxypeptidase	251673	0	0	0	0.002	7.75	Hydrolase activity	Protein metabolic process		A0A8I7B6J1	Barwin	0	0	122496	0	-0.073	8.27	Ribonuclease activity	Plant defense
A0A8I6XX62	Aldehyde oxidase	230604	0	113527	0	-0.01	6.05	Binding	Other or undefined		A0A8I6XX62	Aldehyde oxidase (1)	230604	0	113527	0	-0.01	6.05	Binding	Other or undefined		A0A8I6XZU9	Ferritin	215292	0	0	0	-0.279	5.87	Catalytic activity	Transport		A0A8I6WDM0	Bowman-Birk	0	78866.7	118386	0	0.137	7.87	Protease inhibitor	Other or undefined
A0A8I6YSE9	Aldehyde oxidase	205074	0	106302	0	-0.073	6.8	Binding	Other or undefined		A0A8I6YSE9	Aldehyde oxidase (2)	205074	0	106302	0	-0.073	6.8	Binding	Other or undefined		F2CRD9	LEA	219344	76389.8	0	38569	-0.808	9.32	Other or undefined	Seed Maturation		A0A8I6X0K4	Dienelactone hydrolase	0	0	107131	0	-0.04	6.15	Hydrolase activity	Other or undefined
D3XB07	Alpha-amylase	218861	0	115712	0	-0.241	5.72	Binding	Catabolic process		D3XB07	Alpha-amylase	218861	0	115712	0	-0.241	5.72	Binding	Catabolic process		F2E9C4	LEA	199018	70471.3	0	35686.5	-0.922	5.04	Other or undefined	Seed Maturation		O49871	Germin-like	0	0	117079	0	0.511	6.07	Metal binding	Other or undefined
C3VWZ8	Alpha-amylase inhibitor	246053	83976.2	0	0	0.1	5.59	Hydrolase activity	Plant defense		C3VWZ8	Alpha-amylase inhibitor	246053	83976.2	0	0	0.1	5.59	Hydrolase activity	Plant defense		A0A8I6WDG9	LTP 1	259406	82425	0	0	-0.556	8.57	Lipid binding	Lipid transport		F2EGD5	Gliadin 1	0	0	124151	42834.4	-0.098	7.9	Nutrient reservoir activity	Storage
P13691	Alpha-amylase inhibitor BDAI-1	282675	96702.9	151338	50485.6	0.186	5.15	Hydrolase activity	Plant defense		P13691	Alpha-amylase inhibitor BDAI-1	282675	96702.9	151338	50485.6	0.186	5.15	Hydrolase activity	Plant defense		A0A8I6XAQ0	Methanethiol oxidase	218239	0	0	0	-0.284	5.89	Metal binding	Other or undefined		P82953	Horcolin	0	0	128724	0	0.03	8.9	Carbohydrate binding	Other or undefined
P16968	Alpha-amylase inhibitor BMAI-1	299938	97729.2	148198	48956.1	-0.127	5.09	Hydrolase activity	Plant defense		P16968	Alpha-amylase inhibitor BMAI-1	299938	97729.2	148198	48956.1	-0.127	5.09	Hydrolase activity	Plant defense		A0A8I6XG68	Pectate lyase	149578	0	0	0	0.016	6.51	Hydrolase activity	Other or undefined		A0A8I7B8Q3	Knottin scorpion toxin	0	77555.2	114250	38993.3	0.372	8.14	Other or undefined	Plant defense
P04063	Alpha-amylase type B	255638	0	137684	0	-0.28	6.19	Binding	Catabolic process		P04063	Alpha-amylase type B (1)	255638	0	137684	0	-0.28	6.19	Binding	Catabolic process		F2CV55	Peroxidase 1	222358	71566	0	0	-0.003	7.66	Metal binding	Stress response		F2CQP8	Lactoylglutathione lyase	0	0	107371	0	-0.337	5.12	Catalytic activity	Catabolic process
P04750	Alpha-amylase type B	244024	0	121987	0	-0.345	6.46	Binding	Catabolic process		P04750	Alpha-amylase type B (2)	244024	0	121987	0	-0.345	6.46	Binding	Catabolic process		F2E8A9	Peroxidase 1	228592	0	0	0	-0.052	8.82	Metal binding	Stress response		A0A8I6WZY3	LEA	0	82733	116046	41747.3	-1.011	8.65	Other or undefined	Seed Maturation
P28041	Alpha-amylase/trypsin inhibitor Cma	270404	92313.1	134621	44574.4	-0.09	6.22	Hydrolase activity	Plant defense		P28041	Alpha-amylase/trypsin inhibitor Cma	270404	92313.1	134621	44574.4	-0.09	6.22	Hydrolase activity	Plant defense													A0A8I6XR15	LTP 1	0	0	109012	0	0.61	7.82	Lipid binding	Lipid transport
E7BB45	Alpha-amylase/trypsin inhibitor CMc	237679	0	122136	37877.2	0.046	7.59	Hydrolase activity	Plant defense		P;tr	Alpha-amylase/trypsin inhibitor CMc	237679	0	122136	37877.2	0.046	7.59	Hydrolase activity	Plant defense													Q5UNP2	LTP 1	0	87581	130614	43208.8	0.279	8.98	Lipid binding	Lipid transport
P11643	Alpha-amylase/trypsin inhibitor CMd	313078	102815	157173	50879.4	0.177	6.45	Hydrolase activity	Plant defense		P11643	Alpha-amylase/trypsin inhibitor CMd	313078	102815	157173	50879.4	0.177	6.45	Hydrolase activity	Plant defense													P35793	Pathogenesis-related protein	0	0	108972	35965.7	-0.276	8.79	Other or undefined	Plant defense
P01086	Alpha-amylase/trypsin inhibitor Cme	307492	104911	152012	51141.8	0.075	7.6	Hydrolase activity	Plant defense		P01086	Alpha-amylase/trypsin inhibitor Cme	307492	104911	152012	51141.8	0.075	7.6	Hydrolase activity	Plant defense													A0A8I6Y0P7	Peptidase A1	0	0	106545	36157.7	0.019	7.74	Endopeptidase activity	Lipid metabolic process
A0A0U2GJJ3	Arabinopyranose mutase	222308	0	113161	0	-0.189	6.06	Catalytic activity	Metabolic process		A0A0U2GJJ3	Arabinopyranose mutase	222308	0	113161	0	-0.189	6.06	Catalytic activity	Metabolic process													P08818	Serine carboxypeptidase 2	0	0	104546	0	-0.196	6.62	Hydrolase activity	Protein metabolic process
A0A8I6XYT6	Aspartic proteinase oryzasin-1	0	0	110362	0	0.004	6.86	Hydrolase activity	Lipid metabolic process		A0A8I6XYT6	Aspartic proteinase oryzasin-1	0	0	110362	0	0.004	6.86	Hydrolase activity	Lipid metabolic process													A0A8I7B8E9	Superoxide dismutase	0	0	114024	0	-0.296	7.97	Metal binding	Stress response
A0A0K1Z5E8	B Hordein	254023	0	0	0	-0.628	7.98	Nutrient reservoir activity	Storage		A0A0K1Z5E8	B Hordein	254023	0	0	0	-0.628	7.98	Nutrient reservoir activity	Storage													A0A287QJB4	Ubiquitin	0	83961.2	131236	43126.7	-0.431	7.82	Ribonuclease activity	Catabolic process
P06470	B1 Hordein	0	0	120134	0	-0.554	8.57	Nutrient reservoir activity	Storage		P06470	B1 Hordein	0	0	120134	0	-0.554	8.57	Nutrient reservoir activity	Storage
A0A8I7B6J1	Barwin	0	0	122496	0	-0.073	8.27	Ribonuclease activity	Plant defense		A0A8I7B6J1	Barwin (1)	0	0	122496	0	-0.073	8.27	Ribonuclease activity	Plant defense
P28814	Barwin	302356	100470	151346	49022.9	-0.505	7.77	Ribonuclease activity	Plant defense		P28814	Barwin (2)	302356	100470	151346	49022.9	-0.505	7.77	Ribonuclease activity	Plant defense
A0A8I6YHR6	Beta-L-arabinofuranosidase	206353	0	103230	0	-0.107	6.62	Hydrolase activity	Carbohydrate metabolic process		A0A8I6YHR6	Beta-L-arabinofuranosidase	206353	0	103230	0	-0.107	6.62	Hydrolase activity	Carbohydrate metabolic process
A0A8I6WDM0	Bowman-Birk	0	78866.7	118386	0	0.137	7.87	Protease inhibitor	Other or undefined		A0A8I6WDM0	Bowman-Birk	0	78866.7	118386	0	0.137	7.87	Protease inhibitor	Other or undefined
A0A8I6X7K0	Carboxypeptidase	251673	0	0	0	0.002	7.75	Hydrolase activity	Protein metabolic process		A0A8I6X7K0	Carboxypeptidase	251673	0	0	0	0.002	7.75	Hydrolase activity	Protein metabolic process
F2DGP2	Cold Shock Domain	0	72587	0	35627	-0.546	4.96	Nucleic acid binding	Other or undefined		A0A8I6X8S0	Cupin type 1 (1)	276208	89227.7	126599	41751.2	-1.704	7.27	Other or undefined	Other or undefined
A0A8I6X8S0	Cupin type 1	276208	89227.7	126599	41751.2	-1.704	7.27	Other or undefined	Other or undefined		A0A8I6XVR0	Cupin type 1 (2)	236847	0	121012	0	0.32	5.41	Other or undefined	Other or undefined
A0A8I6XVR0	Cupin type 1	236847	0	121012	0	0.32	5.41	Other or undefined	Other or undefined		A0A8I6Y3C5	Cupin type 1 (3)	241638	81852	120572	39483.7	-1.156	6.55	Other or undefined	Other or undefined
A0A8I6Y3C5	Cupin type 1	241638	81852	120572	39483.7	-1.156	6.55	Other or undefined	Other or undefined		A0A8I7BA12	Cupin type 1 (4)	295317	82972	136696	40323.8	-0.629	7.37	Other or undefined	Other or undefined
A0A8I7BA12	Cupin type 1	295317	82972	136696	40323.8	-0.629	7.37	Other or undefined	Other or undefined		F2EC58	Cystatin	231894	78788	117255	39378.8	-0.044	10.16	Hydrolase activity	Plant defense
F2EC58	Cystatin	231894	78788	117255	39378.8	-0.044	10.16	Hydrolase activity	Plant defense		P25249	Cysteine proteinase EP-B 1	236503	0	121420	38620.6	-0.337	6.24	Hydrolase activity	Protein metabolic process
P25249	Cysteine proteinase EP-B 1	236503	0	121420	38620.6	-0.337	6.24	Hydrolase activity	Protein metabolic process		I6SW23	D Hordein	292689	100688	138998	48425	-1.099	7.99	Nutrient reservoir activity	Storage
I6SW23	D Hordein	292689	100688	138998	48425	-1.099	7.99	Nutrient reservoir activity	Storage		F2EBG2	Desiccation-related protein	212272	0	101740	0	-0.09	7.55	Other or undefined	Other or undefined
F2EBG2	Desiccation-related protein	212272	0	101740	0	-0.09	7.55	Other or undefined	Other or undefined		A0A8I6X0K4	Dienelactone hydrolase	0	0	107131	0	-0.04	6.15	Hydrolase activity	Other or undefined
A0A8I6X0K4	Dienelactone hydrolase	0	0	107131	0	-0.04	6.15	Hydrolase activity	Other or undefined		A0A8I6WEH2	Dihydrolipoyl dehydrogenase (1)	257122	0	127938	0	0.061	7.64	Catalytic activity	Other or undefined
A0A8I6WEH2	Dihydrolipoyl dehydrogenase	257122	0	127938	0	0.061	7.64	Catalytic activity	Other or undefined		F2CRI1	Dihydrolipoyl dehydrogenase (2)	232567	0	118820	0	0.061	6.71	Catalytic activity	Other or undefined
F2CRI1	Dihydrolipoyl dehydrogenase	232567	0	118820	0	0.061	6.71	Catalytic activity	Other or undefined		A0A8I6WMV8	Endoribonuclease L-PSP	233762	71525.7	117420	35616.5	0.201	9.01	Hydrolase activity	Catabolic process
A0A8I6WM36	DUF247 (Unknown)	0	0	0	0	-0.35	8.15	Other or undefined	Other or undefined		A0A8I6WUT1	Ferritin (1)	253826	0	125296	0	0.125	4.64	Catalytic activity	Transport
A0A8I6WMV8	Endoribonuclease L-PSP	233762	71525.7	117420	35616.5	0.201	9.01	Hydrolase activity	Catabolic process		A0A8I6XZU9	Ferritin (2)	215292	0	0	0	-0.279	5.87	Catalytic activity	Transport
A0A8I6WUT1	Ferritin	253826	0	125296	0	0.125	4.64	Catalytic activity	Transport		A0A8I6YDK2	Fibronectin	238739	0	122091	0	-0.179	6.86	Hydrolase activity	Catabolic process
A0A8I6XZU9	Ferritin	215292	0	0	0	-0.279	5.87	Catalytic activity	Transport		A0A8I6YXE3	Fibronectin type II	241258	0	125539	0	-0.161	7.01	Hydrolase activity	Catabolic process
A0A8I6YDK2	Fibronectin	238739	0	122091	0	-0.179	6.86	Hydrolase activity	Catabolic process		P80198	Gamma Hordein-3	277768	92366.8	129213	44633.5	-0.762	7.12	Nutrient reservoir activity	Storage
A0A8I6YXE3	Fibronectin type II	241258	0	125539	0	-0.161	7.01	Hydrolase activity	Catabolic process		H8Y0M8	Gamma Prolamin	266666	87214.3	122394	41350.2	-0.581	7.99	Nutrient reservoir activity	Storage
P80198	Gamma Hordein-3	277768	92366.8	129213	44633.5	-0.762	7.12	Nutrient reservoir activity	Storage		A0A8I6X7Z6	Germin-like (1)	250095	85908	128065	43451	0.02	7.14	Metal binding	Other or undefined
H8Y0M8	Gamma Prolamin	266666	87214.3	122394	41350.2	-0.581	7.99	Nutrient reservoir activity	Storage		A0A8I7B6Q0	Germin-like (2)	234638	77627.4	116198	0	0.023	5	Metal binding	Other or undefined
A0A8I6X7Z6	Germin-like	250095	85908	128065	43451	0.02	7.14	Metal binding	Other or undefined		O49871	Germin-like (3)	0	0	117079	0	0.511	6.07	Metal binding	Other or undefined
A0A8I7B6Q0	Germin-like	234638	77627.4	116198	0	0.023	5	Metal binding	Other or undefined		A0A8I6WNF0	Gliadin 1 (1)	245924	83526.2	122519	40860.8	-0.668	6.64	Nutrient reservoir activity	Storage
O49871	Germin-like	0	0	117079	0	0.511	6.07	Metal binding	Other or undefined		A0A8I6WNF6	Gliadin 1 (2)	276517	89218.4	142262	46234.8	-0.164	8.3	Nutrient reservoir activity	Storage
A0A8I6WNF0	Gliadin 1	245924	83526.2	122519	40860.8	-0.668	6.64	Nutrient reservoir activity	Storage		F2EGD5	Gliadin 1 (3)	0	0	124151	42834.4	-0.098	7.9	Nutrient reservoir activity	Storage
A0A8I6WNF6	Gliadin 1	276517	89218.4	142262	46234.8	-0.164	8.3	Nutrient reservoir activity	Storage		F2DMU4	Glutamate dehydrogenase (1)	230700	0	115971	0	-0.144	6.7	Catalytic activity	Stress response
F2EGD5	Gliadin 1	0	0	124151	42834.4	-0.098	7.9	Nutrient reservoir activity	Storage		F2E0P9	Glutamate dehydrogenase (2)	224633	0	115102	0	-0.142	6.59	Catalytic activity	Stress response
F2DMU4	Glutamate dehydrogenase	230700	0	115971	0	-0.144	6.7	Catalytic activity	Stress response		F2CR89	Glutamine amidotransferase 1	234117	0	119265	0	0.131	5.76	Catalytic activity	Stress response
F2E0P9	Glutamate dehydrogenase	224633	0	115102	0	-0.142	6.59	Catalytic activity	Stress response		P82953	Horcolin	0	0	128724	0	0.03	8.9	Carbohydrate binding	Other or undefined
F2CR89	Glutamine amidotransferase 1	234117	0	119265	0	0.131	5.76	Catalytic activity	Stress response		Q9FSI9	Hordoindoline- B1	254450	87048.4	122378	41630.9	-0.204	8.41	Hydrolase activity	Stress response
P82953	Horcolin	0	0	128724	0	0.03	8.9	Carbohydrate binding	Other or undefined		Q9M4E3	Hordoindoline-A	255153	85414	123275	41398.9	-0.144	8.25	Hydrolase activity	Stress response
Q9FSI9	Hordoindoline- B1	254450	87048.4	122378	41630.9	-0.204	8.41	Hydrolase activity	Stress response		Q9LEH8	Hordoindoline-B2	242505	83596.3	118771	40268.3	-0.178	8.56	Hydrolase activity	Stress response
Q9M4E3	Hordoindoline-A	255153	85414	123275	41398.9	-0.144	8.25	Hydrolase activity	Stress response		A0A8I6XZX3	Hydroxymethylbilane synthase	217490	0	110680	0	-0.083	7.47	Transferase activity	Biosynthetic process
Q9LEH8	Hordoindoline-B2	242505	83596.3	118771	40268.3	-0.178	8.56	Hydrolase activity	Stress response		A0A8I7B4Y6	Hydroxyproline-rich glycoprotein	223182	0	108618	0	-0.396	8.34	Other or undefined	Other or undefined
A0A8I6XZX3	Hydroxymethylbilane synthase	217490	0	110680	0	-0.083	7.47	Transferase activity	Biosynthetic process		A0A8I6XZT0	Inositol-1-monophosphatase	223816	0	112664	0	0.063	5.68	Hydrolase activity	Lipid metabolic process
A0A8I7B4Y6	Hydroxyproline-rich glycoprotein	223182	0	108618	0	-0.396	8.34	Other or undefined	Other or undefined		A0A8I6WVX4	Isocitrate lyase	215722	0	110636	0	-0.159	7.67	Catalytic activity	Other or undefined
A0A8I6XZT0	Inositol-1-monophosphatase	223816	0	112664	0	0.063	5.68	Hydrolase activity	Lipid metabolic process		A0A8I7B8Q3	Knottin scorpion toxin	0	77555.2	114250	38993.3	0.372	8.14	Other or undefined	Plant defense
A0A8I6WVX4	Isocitrate lyase	215722	0	110636	0	-0.159	7.67	Catalytic activity	Other or undefined		F2CQP8	Lactoylglutathione lyase	0	0	107371	0	-0.337	5.12	Catalytic activity	Catabolic process
A0A8I7B8Q3	Knottin scorpion toxin	0	77555.2	114250	38993.3	0.372	8.14	Other or undefined	Plant defense		A0A8I6WEQ3	LEA (1)	224813	77837.2	113192	38929.8	-0.741	9.26	Other or undefined	Seed Maturation
F2CQP8	Lactoylglutathione lyase	0	0	107371	0	-0.337	5.12	Catalytic activity	Catabolic process		A0A8I6WZY3	LEA (2)	0	82733	116046	41747.3	-1.011	8.65	Other or undefined	Seed Maturation
A0A8I6WEQ3	LEA	224813	77837.2	113192	38929.8	-0.741	9.26	Other or undefined	Seed Maturation		A0A8I6Y1X3	LEA (3)	224302	72421	113450	38887.3	-0.817	9.74	Other or undefined	Seed Maturation
A0A8I6WZY3	LEA	0	82733	116046	41747.3	-1.011	8.65	Other or undefined	Seed Maturation		F2CRD9	LEA (4)	219344	76389.8	0	38569	-0.808	9.32	Other or undefined	Seed Maturation
A0A8I6Y1X3	LEA	224302	72421	113450	38887.3	-0.817	9.74	Other or undefined	Seed Maturation		F2E9C4	LEA (5)	199018	70471.3	0	35686.5	-0.922	5.04	Other or undefined	Seed Maturation
F2CRD9	LEA	219344	76389.8	0	38569	-0.808	9.32	Other or undefined	Seed Maturation		F2D3S4	Low-temperature-induced (LTI)	208686	72070.8	106631	36948.2	-0.688	4.72	Other or undefined	Response to chemical
F2E9C4	LEA	199018	70471.3	0	35686.5	-0.922	5.04	Other or undefined	Seed Maturation		A0A8I6WDG9	LTP 1 (1)	259406	82425	0	0	-0.556	8.57	Lipid binding	Lipid transport
F2EC88	LEA	0	71248	0	34434.7	-0.285	5.01	Other or undefined	Seed Maturation		A0A8I6XR15	LTP 1 (2)	0	0	109012	0	0.61	7.82	Lipid binding	Lipid transport
Q05190	LEA	0	72702	0	36458.8	-1.376	6.93	Other or undefined	Seed Maturation		A0A8I6XS48	LTP 1 (3)	276179	96055.9	139640	47304	-0.034	4.89	Lipid binding	Lipid transport
F2D3S4	Low-temperature-induced (LTI)	208686	72070.8	106631	36948.2	-0.688	4.72	Other or undefined	Response to chemical		A9E4H2	LTP 1 (4)	257237	85604.3	119526	41794.6	-0.173	4.33	Lipid binding	Lipid transport
F2EJF0	LTP	0	76760.7	0	0	-0.679	8.57	Lipid binding	Lipid transport		F2CY84	LTP 1 (5)	235893	0	121262	0	0.371	8.59	Lipid binding	Lipid transport
A0A8I6WDG9	LTP 1	259406	82425	0	0	-0.556	8.57	Lipid binding	Lipid transport		P07597	LTP 1 (6)	297029	103964	151797	52212.8	0.047	8.4	Lipid binding	Lipid transport
A0A8I6XR15	LTP 1	0	0	109012	0	0.61	7.82	Lipid binding	Lipid transport		P32936	LTP 1 (7)	309432	102775	155366	50578.4	-0.057	5.83	Lipid binding	Lipid transport
A0A8I6XS48	LTP 1	276179	96055.9	139640	47304	-0.034	4.89	Lipid binding	Lipid transport		Q5UNP2	LTP 1 (8)	0	87581	130614	43208.8	0.279	8.98	Lipid binding	Lipid transport
A9E4H2	LTP 1	257237	85604.3	119526	41794.6	-0.173	4.33	Lipid binding	Lipid transport		A0A287EBT3	LTP 2 (1)	242492	82109.3	119519	0	-0.139	7.87	Lipid binding	Lipid transport
F2CY84	LTP 1	235893	0	121262	0	0.371	8.59	Lipid binding	Lipid transport		A0A8I6WDL3	LTP 2 (2)	181842	88648.3	135966	46386.6	0.151	7.82	Lipid binding	Lipid transport
P07597	LTP 1	297029	103964	151797	52212.8	0.047	8.4	Lipid binding	Lipid transport		F2ECB9	LTP 2 (3)	236390	79827.3	117107	39203.6	0.452	7.92	Lipid binding	Lipid transport
P32936	LTP 1	309432	102775	155366	50578.4	-0.057	5.83	Lipid binding	Lipid transport		A0A8I6XAQ0	Methanethiol oxidase	218239	0	0	0	-0.284	5.89	Metal binding	Other or undefined
Q5UNP2	LTP 1	0	87581	130614	43208.8	0.279	8.98	Lipid binding	Lipid transport		P45850	Oxalate Oxidase 1	170557	0	119706	0	-0.003	5.62	Protein binding	Stress response
A0A287EBT3	LTP 2	242492	82109.3	119519	0	-0.139	7.87	Lipid binding	Lipid transport		A0A8I6YPY2	Oxidoreductase	229193	0	117340	0	-0.146	8.85	Catalytic activity	Other or undefined
A0A8I6WDL3	LTP 2	181842	88648.3	135966	46386.6	0.151	7.82	Lipid binding	Lipid transport		P35793	Pathogenesis-related protein	0	0	108972	35965.7	-0.276	8.79	Other or undefined	Plant defense
A0A8I6WPL4	LTP 2	0	83918	0	43178.6	0.135	8.41	Lipid binding	Lipid transport		A0A8I6XG68	Pectate lyase	149578	0	0	0	0.016	6.51	Hydrolase activity	Other or undefined
F2ECB9	LTP 2	236390	79827.3	117107	39203.6	0.452	7.92	Lipid binding	Lipid transport		A0A8I6ZBD0	Pectinesterase inhibitor	214113	0	104534	0	0.108	8.15	Other or undefined	Other or undefined
P20145	LTP 2	0	90493.3	0	44847.2	0.385	7.24	Lipid binding	Lipid transport		A0A8I6Y0P7	Peptidase A1 (1)	0	0	106545	36157.7	0.019	7.74	Endopeptidase activity	Lipid metabolic process
A0A8I6XAQ0	Methanethiol oxidase	218239	0	0	0	-0.284	5.89	Metal binding	Other or undefined		F2D3W3	Peptidase A1 (2)	246582	0	125621	0	0.273	8.16	Endopeptidase activity	Lipid metabolic process
A0A8I6XQT6	Ns LTP	0	0	0	0	0.377	9.59	Lipid binding	Lipid transport		A0A8I7BAQ3	Peptidase C1	218474	72055.3	110168	36892.2	-0.387	7.09	Endopeptidase activity	Lipid metabolic process
P45850	Oxalate Oxidase 1	170557	0	119706	0	-0.003	5.62	Protein binding	Stress response		A0A8I6YJ10	Peroxidase (1)	235090	79051.8	120700	40910.7	0.069	7.71	Metal binding	Stress response
A0A8I6YPY2	Oxidoreductase	229193	0	117340	0	-0.146	8.85	Catalytic activity	Other or undefined		F2EEV5	Peroxidase (2)	286425	76738.5	144406	40607.5	-0.062	6.51	Metal binding	Stress response
P35793	Pathogenesis-related protein	0	0	108972	35965.7	-0.276	8.79	Other or undefined	Plant defense		F2EGJ1	Peroxidase (3)	96815.7	0	123231	0	-0.008	8.32	Metal binding	Stress response
A0A8I6XG68	Pectate lyase	149578	0	0	0	0.016	6.51	Hydrolase activity	Other or undefined		F2CTB8	Peroxidase 1 (1)	229303	75568.3	116258	38826.4	-0.272	5.94	Metal binding	Stress response
A0A8I6ZBD0	Pectinesterase inhibitor	214113	0	104534	0	0.108	8.15	Other or undefined	Other or undefined		F2CV55	Peroxidase 1 (2)	222358	71566	0	0	-0.003	7.66	Metal binding	Stress response
A0A8I6Y0P7	Peptidase A1	0	0	106545	36157.7	0.019	7.74	Endopeptidase activity	Lipid metabolic process		F2E8A9	Peroxidase 1 (3)	228592	0	0	0	-0.052	8.82	Metal binding	Stress response
F2D3W3	Peptidase A1	246582	0	125621	0	0.273	8.16	Endopeptidase activity	Lipid metabolic process		P42210	Phytepsin	245155	0	115430	0	0.045	5	Hydrolase activity	Lipid metabolic process
A0A8I7BAQ3	Peptidase C1	218474	72055.3	110168	36892.2	-0.387	7.09	Endopeptidase activity	Lipid metabolic process		A0A8I6X3E8	Phytocyanin	241021	77721	123376	42353	-0.1	4.5	Electron transfer activity	Other or undefined
A0A8I7BAT3	Peptidase C1	0	73050	0	37857.8	-0.346	6.89	Endopeptidase activity	Lipid metabolic process		F2CZ63	Prolamin-like	243992	83036.3	124390	42377.2	0.446	8.67	Nutrient reservoir activity	Storage
A0A8I6YJ10	Peroxidase	235090	79051.8	120700	40910.7	0.069	7.71	Metal binding	Stress response		A0A8I6Y435	Protein Z1 (1)	299490	100190	105623	36099.5	0.077	4.98	Hydrolase activity	Plant defense
F2EEV5	Peroxidase	286425	76738.5	144406	40607.5	-0.062	6.51	Metal binding	Stress response		A0A8I6YMY5	Protein Z1 (2)	289164	95741.3	143518	48032.8	-0.074	5.64	Hydrolase activity	Plant defense
F2EGJ1	Peroxidase	96815.7	0	123231	0	-0.008	8.32	Metal binding	Stress response		A0A8I7B6U7	Protein Z1 (3)	319410	106752	160569	53957	0.049	5.8	Hydrolase activity	Plant defense
F2CTB8	Peroxidase 1	229303	75568.3	116258	38826.4	-0.272	5.94	Metal binding	Stress response		Q43492	Protein Z1 (4)	305882	100936	150938	50651.3	0.034	7.04	Hydrolase activity	Plant defense
F2CV55	Peroxidase 1	222358	71566	0	0	-0.003	7.66	Metal binding	Stress response		F2DHX6	Protein Z7	246288	84650.8	125844	43808.4	0.071	5.42	Hydrolase activity	Plant defense
F2E8A9	Peroxidase 1	228592	0	0	0	-0.052	8.82	Metal binding	Stress response		P08818	Serine carboxypeptidase 2	0	0	104546	0	-0.196	6.62	Hydrolase activity	Protein metabolic process
P42210	Phytepsin	245155	0	115430	0	0.045	5	Hydrolase activity	Lipid metabolic process		A0A8I6XSU4	Subtilisin-like protease	234408	0	120863	0	0.005	7.27	Hydrolase activity	Protein metabolic process
A0A8I6X3E8	Phytocyanin	241021	77721	123376	42353	-0.1	4.5	Electron transfer activity	Other or undefined		A0A8I7B8E9	Superoxide dismutase	0	0	114024	0	-0.296	7.97	Metal binding	Stress response
F2CZ63	Prolamin-like	243992	83036.3	124390	42377.2	0.446	8.67	Nutrient reservoir activity	Storage		F2CTV7	Thaumatin 1	267642	82734.2	129675	39391.1	-0.03	7.39	Other or undefined	Plant defense
A0A8I6Y435	Protein Z1	299490	100190	105623	36099.5	0.077	4.98	Hydrolase activity	Plant defense		A0A8I7BA39	Thioredoxin	205702	0	104620	0	-0.65	6.25	Oxireductase activity	Stress response
A0A8I6YMY5	Protein Z1	289164	95741.3	143518	48032.8	-0.074	5.64	Hydrolase activity	Plant defense		A0A287QJB4	Ubiquitin	0	83961.2	131236	43126.7	-0.431	7.82	Ribonuclease activity	Catabolic process
A0A8I7B6U7	Protein Z1	319410	106752	160569	53957	0.049	5.8	Hydrolase activity	Plant defense
Q43492	Protein Z1	305882	100936	150938	50651.3	0.034	7.04	Hydrolase activity	Plant defense				2.16505e+07	4.64759e+06	1.17982e+07	2.26029e+06
F2DHX6	Protein Z7	246288	84650.8	125844	43808.4	0.071	5.42	Hydrolase activity	Plant defense
A0A8I6WYV1	Ricin B	0	69169	0	34643.3	-1.055	6.1	Other or undefined	Other or undefined
P08818	Serine carboxypeptidase 2	0	0	104546	0	-0.196	6.62	Hydrolase activity	Protein metabolic process
A0A8I6WYH3	Small heat shock protein	0	79085	0	39571.1	-0.572	5.16	Protein binding	Stress response
A0A8I6XSU4	Subtilisin-like protease	234408	0	120863	0	0.005	7.27	Hydrolase activity	Protein metabolic process
A0A8I7B8E9	Superoxide dismutase	0	0	114024	0	-0.296	7.97	Metal binding	Stress response
F2CTV7	Thaumatin 1	267642	82734.2	129675	39391.1	-0.03	7.39	Other or undefined	Plant defense
A0A8I7BA39	Thioredoxin	205702	0	104620	0	-0.65	6.25	Oxireductase activity	Stress response
A0A287QJB4	Ubiquitin	0	83961.2	131236	43126.7	-0.431	7.82	Ribonuclease activity	Catabolic process

## Sheet: Enrichment analysis
Table S5. Enrichment analysis of proteins
id	Liga BB	Liga AB	Solist BB	Solist AB	Molecular Function		Molecular Function	Liga BB	Liga AB	Solist BB	Solist AB		id	Liga BB	Liga AB	Solist BB	Solist AB	Biological Process		Biological Process	Liga BB	Liga AB	Solist BB	Solist AB
Aldehyde oxidase (1)	230604	0	113527	0	Binding		Binding	5.33107	0	5.04494	0		3-deoxy-8-phosphooctulonate synthase	235537	0	121500	0	Biosynthetic process		Biosynthetic process	3.11497	0	2.91545	0
Aldehyde oxidase (2)	205074	0	106302	0	Binding		Carbohydrate binding	0	0	1.09105	0		6,7-dimethyl-8-ribityllumazine synthase	221377	0	111790	0	Biosynthetic process		Carbohydrate metabolic process	0.953112	0	0.874965	0
Alpha-amylase	218861	0	115712	0	Binding		Catalytic activity	10.6948	0	9.92441	0		Hydroxymethylbilane synthase	217490	0	110680	0	Biosynthetic process		Catabolic process	6.61548	3.34554	8.29823	3.48377
Alpha-amylase type B (1)	255638	0	137684	0	Binding		Electron transfer activity	1.11324	1.67229	1.04572	1.87379		Beta-L-arabinofuranosidase	206353	0	103230	0	Carbohydrate metabolic process		Lipid metabolic process	4.31412	1.55038	5.77029	3.23189
Alpha-amylase type B (2)	244024	0	121987	0	Binding		Endopeptidase activity	2.14802	1.55038	2.90158	3.23189		Alpha-amylase	218861	0	115712	0	Catabolic process		Lipid transport	10.6044	17.4066	11.017	14.188
Horcolin	0	0	128724	0	Carbohydrate binding		Hydrolase activity	31.9774	33.4959	28.9881	35.1662		Alpha-amylase type B (1)	255638	0	137684	0	Catabolic process		Metabolic process	1.02681	0	0.959139	0
Arabinopyranose mutase	222308	0	113161	0	Catalytic activity		Lipid binding	10.6044	17.4066	11.017	14.188		Alpha-amylase type B (2)	244024	0	121987	0	Catabolic process		Other or undefined	20.4332	14.1544	21.0118	11.0093
Dihydrolipoyl dehydrogenase (1)	257122	0	127938	0	Catalytic activity		Metal binding	9.24488	10.0366	8.30603	7.24668		Endoribonuclease L-PSP	233762	71525.7	117420	35616.5	Catabolic process		Plant defense	19.4889	30.2579	19.4603	31.8197
Dihydrolipoyl dehydrogenase (2)	232567	0	118820	0	Catalytic activity		Nutrient reservoir activity	8.57986	11.5339	8.67983	13.5698		Fibronectin	238739	0	122091	0	Catabolic process		Protein metabolic process	3.3375	0	2.93968	1.70866
Ferritin (1)	253826	0	125296	0	Catalytic activity		Other or undefined	14.0569	18.639	13.7478	20.6468		Fibronectin type II	241258	0	125539	0	Catabolic process		Response to chemical	0.963887	1.55071	0.903791	1.63467
Ferritin (2)	215292	0	0	0	Catalytic activity		Oxireductase activity	0.950105	0	0.886748	0		Lactoylglutathione lyase	0	0	107371	0	Catabolic process		Seed Maturation	4.00674	8.1731	2.90457	8.57502
Glutamate dehydrogenase (1)	230700	0	115971	0	Catalytic activity		Protease inhibitor	0	1.69694	1.00343	0		Ubiquitin	0	83961.2	131236	43126.7	Catabolic process		Storage	8.57986	11.5339	8.67983	13.5698
Glutamate dehydrogenase (2)	224633	0	115102	0	Catalytic activity		Protein binding	0.787777	0	1.01461	0		Aspartic proteinase oryzasin-1	0	0	110362	0	Lipid metabolic process		Stress response	14.3942	12.0274	13.2029	10.7793
Glutamine amidotransferase 1	234117	0	119265	0	Catalytic activity		Ribonuclease activity	1.39654	3.96832	3.43339	4.0769		Inositol-1-monophosphatase	223816	0	112664	0	Lipid metabolic process		Transport	2.16678	0	1.062	0
Isocitrate lyase	215722	0	110636	0	Catalytic activity		Transferase activity	3.11497	0	2.91545	0		Peptidase A1 (1)	0	0	106545	36157.7	Lipid metabolic process
Lactoylglutathione lyase	0	0	107371	0	Catalytic activity								Peptidase A1 (2)	246582	0	125621	0	Lipid metabolic process
Oxidoreductase	229193	0	117340	0	Catalytic activity								Peptidase C1	218474	72055.3	110168	36892.2	Lipid metabolic process
Phytocyanin	241021	77721	123376	42353	Electron transfer activity								Phytepsin	245155	0	115430	0	Lipid metabolic process
Peptidase A1 (1)	0	0	106545	36157.7	Endopeptidase activity								LTP 1 (1)	259406	82425	0	0	Lipid transport
Peptidase A1 (2)	246582	0	125621	0	Endopeptidase activity								LTP 1 (2)	0	0	109012	0	Lipid transport
Peptidase C1	218474	72055.3	110168	36892.2	Endopeptidase activity								LTP 1 (3)	276179	96055.9	139640	47304	Lipid transport
Limit dextrinase inhibitor	260456	83663	125720	41478.8	Hydrolase activity								LTP 1 (4)	257237	85604.3	119526	41794.6	Lipid transport
Alpha-amylase inhibitor	246053	83976.2	0	0	Hydrolase activity								LTP 1 (5)	235893	0	121262	0	Lipid transport
Alpha-amylase inhibitor BDAI-1	282675	96702.9	151338	50485.6	Hydrolase activity								LTP 1 (6)	297029	103964	151797	52212.8	Lipid transport
Alpha-amylase inhibitor BMAI-1	299938	97729.2	148198	48956.1	Hydrolase activity								LTP 1 (7)	309432	102775	155366	50578.4	Lipid transport
Alpha-amylase/trypsin inhibitor Cma	270404	92313.1	134621	44574.4	Hydrolase activity								LTP 1 (8)	0	87581	130614	43208.8	Lipid transport
Alpha-amylase/trypsin inhibitor CMc	237679	0	122136	37877.2	Hydrolase activity								LTP 2 (1)	242492	82109.3	119519	0	Lipid transport
Alpha-amylase/trypsin inhibitor CMd	313078	102815	157173	50879.4	Hydrolase activity								LTP 2 (2)	181842	88648.3	135966	46386.6	Lipid transport
Alpha-amylase/trypsin inhibitor Cme	307492	104911	152012	51141.8	Hydrolase activity								LTP 2 (3)	236390	79827.3	117107	39203.6	Lipid transport
Aspartic proteinase oryzasin-1	0	0	110362	0	Hydrolase activity								Arabinopyranose mutase	222308	0	113161	0	Metabolic process
Beta-L-arabinofuranosidase	206353	0	103230	0	Hydrolase activity								Limit dextrinase inhibitor	260456	83663	125720	41478.8	Other or undefined
Carboxypeptidase	251673	0	0	0	Hydrolase activity								Aldehyde oxidase (1)	230604	0	113527	0	Other or undefined
Cystatin	231894	78788	117255	39378.8	Hydrolase activity								Aldehyde oxidase (2)	205074	0	106302	0	Other or undefined
Cysteine proteinase EP-B 1	236503	0	121420	38620.6	Hydrolase activity								Bowman-Birk	0	78866.7	118386	0	Other or undefined
Dienelactone hydrolase	0	0	107131	0	Hydrolase activity								Cupin type 1 (1)	276208	89227.7	126599	41751.2	Other or undefined
Endoribonuclease L-PSP	233762	71525.7	117420	35616.5	Hydrolase activity								Cupin type 1 (2)	236847	0	121012	0	Other or undefined
Fibronectin	238739	0	122091	0	Hydrolase activity								Cupin type 1 (3)	241638	81852	120572	39483.7	Other or undefined
Fibronectin type II	241258	0	125539	0	Hydrolase activity								Cupin type 1 (4)	295317	82972	136696	40323.8	Other or undefined
Hordoindoline- B1	254450	87048.4	122378	41630.9	Hydrolase activity								Desiccation-related protein	212272	0	101740	0	Other or undefined
Hordoindoline-A	255153	85414	123275	41398.9	Hydrolase activity								Dienelactone hydrolase	0	0	107131	0	Other or undefined
Hordoindoline-B2	242505	83596.3	118771	40268.3	Hydrolase activity								Dihydrolipoyl dehydrogenase (1)	257122	0	127938	0	Other or undefined
Inositol-1-monophosphatase	223816	0	112664	0	Hydrolase activity								Dihydrolipoyl dehydrogenase (2)	232567	0	118820	0	Other or undefined
Pectate lyase	149578	0	0	0	Hydrolase activity								Germin-like (1)	250095	85908	128065	43451	Other or undefined
Phytepsin	245155	0	115430	0	Hydrolase activity								Germin-like (2)	234638	77627.4	116198	0	Other or undefined
Protein Z1 (1)	299490	100190	105623	36099.5	Hydrolase activity								Germin-like (3)	0	0	117079	0	Other or undefined
Protein Z1 (2)	289164	95741.3	143518	48032.8	Hydrolase activity								Horcolin	0	0	128724	0	Other or undefined
Protein Z1 (3)	319410	106752	160569	53957	Hydrolase activity								Hydroxyproline-rich glycoprotein	223182	0	108618	0	Other or undefined
Protein Z1 (4)	305882	100936	150938	50651.3	Hydrolase activity								Isocitrate lyase	215722	0	110636	0	Other or undefined
Protein Z7	246288	84650.8	125844	43808.4	Hydrolase activity								Methanethiol oxidase	218239	0	0	0	Other or undefined
Serine carboxypeptidase 2	0	0	104546	0	Hydrolase activity								Oxidoreductase	229193	0	117340	0	Other or undefined
Subtilisin-like protease	234408	0	120863	0	Hydrolase activity								Pectate lyase	149578	0	0	0	Other or undefined
LTP 1 (1)	259406	82425	0	0	Lipid binding								Pectinesterase inhibitor	214113	0	104534	0	Other or undefined
LTP 1 (2)	0	0	109012	0	Lipid binding								Phytocyanin	241021	77721	123376	42353	Other or undefined
LTP 1 (3)	276179	96055.9	139640	47304	Lipid binding								Alpha-amylase inhibitor	246053	83976.2	0	0	Plant defense
LTP 1 (4)	257237	85604.3	119526	41794.6	Lipid binding								Alpha-amylase inhibitor BDAI-1	282675	96702.9	151338	50485.6	Plant defense
LTP 1 (5)	235893	0	121262	0	Lipid binding								Alpha-amylase inhibitor BMAI-1	299938	97729.2	148198	48956.1	Plant defense
LTP 1 (6)	297029	103964	151797	52212.8	Lipid binding								Alpha-amylase/trypsin inhibitor Cma	270404	92313.1	134621	44574.4	Plant defense
LTP 1 (7)	309432	102775	155366	50578.4	Lipid binding								Alpha-amylase/trypsin inhibitor CMc	237679	0	122136	37877.2	Plant defense
LTP 1 (8)	0	87581	130614	43208.8	Lipid binding								Alpha-amylase/trypsin inhibitor CMd	313078	102815	157173	50879.4	Plant defense
LTP 2 (1)	242492	82109.3	119519	0	Lipid binding								Alpha-amylase/trypsin inhibitor Cme	307492	104911	152012	51141.8	Plant defense
LTP 2 (2)	181842	88648.3	135966	46386.6	Lipid binding								Barwin (1)	0	0	122496	0	Plant defense
LTP 2 (3)	236390	79827.3	117107	39203.6	Lipid binding								Barwin (2)	302356	100470	151346	49022.9	Plant defense
Germin-like (1)	250095	85908	128065	43451	Metal binding								Cystatin	231894	78788	117255	39378.8	Plant defense
Germin-like (2)	234638	77627.4	116198	0	Metal binding								Knottin scorpion toxin	0	77555.2	114250	38993.3	Plant defense
Germin-like (3)	0	0	117079	0	Metal binding								Pathogenesis-related protein	0	0	108972	35965.7	Plant defense
Methanethiol oxidase	218239	0	0	0	Metal binding								Protein Z1 (1)	299490	100190	105623	36099.5	Plant defense
Peroxidase (1)	235090	79051.8	120700	40910.7	Metal binding								Protein Z1 (2)	289164	95741.3	143518	48032.8	Plant defense
Peroxidase (2)	286425	76738.5	144406	40607.5	Metal binding								Protein Z1 (3)	319410	106752	160569	53957	Plant defense
Peroxidase (3)	96815.7	0	123231	0	Metal binding								Protein Z1 (4)	305882	100936	150938	50651.3	Plant defense
Peroxidase 1 (1)	229303	75568.3	116258	38826.4	Metal binding								Protein Z7	246288	84650.8	125844	43808.4	Plant defense
Peroxidase 1 (2)	222358	71566	0	0	Metal binding								Thaumatin 1	267642	82734.2	129675	39391.1	Plant defense
Peroxidase 1 (3)	228592	0	0	0	Metal binding								Carboxypeptidase	251673	0	0	0	Protein metabolic process
Superoxide dismutase	0	0	114024	0	Metal binding								Cysteine proteinase EP-B 1	236503	0	121420	38620.6	Protein metabolic process
B Hordein	254023	0	0	0	Nutrient reservoir activity								Serine carboxypeptidase 2	0	0	104546	0	Protein metabolic process
B1 Hordein	0	0	120134	0	Nutrient reservoir activity								Subtilisin-like protease	234408	0	120863	0	Protein metabolic process
D Hordein	292689	100688	138998	48425	Nutrient reservoir activity								Low-temperature-induced (LTI)	208686	72070.8	106631	36948.2	Response to chemical
Gamma Hordein-3	277768	92366.8	129213	44633.5	Nutrient reservoir activity								LEA (1)	224813	77837.2	113192	38929.8	Seed Maturation
Gamma Prolamin	266666	87214.3	122394	41350.2	Nutrient reservoir activity								LEA (2)	0	82733	116046	41747.3	Seed Maturation
Gliadin 1 (1)	245924	83526.2	122519	40860.8	Nutrient reservoir activity								LEA (3)	224302	72421	113450	38887.3	Seed Maturation
Gliadin 1 (2)	276517	89218.4	142262	46234.8	Nutrient reservoir activity								LEA (4)	219344	76389.8	0	38569	Seed Maturation
Gliadin 1 (3)	0	0	124151	42834.4	Nutrient reservoir activity								LEA (5)	199018	70471.3	0	35686.5	Seed Maturation
Prolamin-like	243992	83036.3	124390	42377.2	Nutrient reservoir activity								B Hordein	254023	0	0	0	Storage
Cupin type 1 (1)	276208	89227.7	126599	41751.2	Other or undefined								B1 Hordein	0	0	120134	0	Storage
Cupin type 1 (2)	236847	0	121012	0	Other or undefined								D Hordein	292689	100688	138998	48425	Storage
Cupin type 1 (3)	241638	81852	120572	39483.7	Other or undefined								Gamma Hordein-3	277768	92366.8	129213	44633.5	Storage
Cupin type 1 (4)	295317	82972	136696	40323.8	Other or undefined								Gamma Prolamin	266666	87214.3	122394	41350.2	Storage
Desiccation-related protein	212272	0	101740	0	Other or undefined								Gliadin 1 (1)	245924	83526.2	122519	40860.8	Storage
Hydroxyproline-rich glycoprotein	223182	0	108618	0	Other or undefined								Gliadin 1 (2)	276517	89218.4	142262	46234.8	Storage
Knottin scorpion toxin	0	77555.2	114250	38993.3	Other or undefined								Gliadin 1 (3)	0	0	124151	42834.4	Storage
LEA (1)	224813	77837.2	113192	38929.8	Other or undefined								Prolamin-like	243992	83036.3	124390	42377.2	Storage
LEA (2)	0	82733	116046	41747.3	Other or undefined								Glutamate dehydrogenase (1)	230700	0	115971	0	Stress response
LEA (3)	224302	72421	113450	38887.3	Other or undefined								Glutamate dehydrogenase (2)	224633	0	115102	0	Stress response
LEA (4)	219344	76389.8	0	38569	Other or undefined								Glutamine amidotransferase 1	234117	0	119265	0	Stress response
LEA (5)	199018	70471.3	0	35686.5	Other or undefined								Hordoindoline- B1	254450	87048.4	122378	41630.9	Stress response
Low-temperature-induced (LTI)	208686	72070.8	106631	36948.2	Other or undefined								Hordoindoline-A	255153	85414	123275	41398.9	Stress response
Pathogenesis-related protein	0	0	108972	35965.7	Other or undefined								Hordoindoline-B2	242505	83596.3	118771	40268.3	Stress response
Pectinesterase inhibitor	214113	0	104534	0	Other or undefined								Oxalate Oxidase 1	170557	0	119706	0	Stress response
Thaumatin 1	267642	82734.2	129675	39391.1	Other or undefined								Peroxidase (1)	235090	79051.8	120700	40910.7	Stress response
Thioredoxin	205702	0	104620	0	Oxireductase activity								Peroxidase (2)	286425	76738.5	144406	40607.5	Stress response
Bowman-Birk	0	78866.7	118386	0	Protease inhibitor								Peroxidase (3)	96815.7	0	123231	0	Stress response
Oxalate Oxidase 1	170557	0	119706	0	Protein binding								Peroxidase 1 (1)	229303	75568.3	116258	38826.4	Stress response
Barwin (1)	0	0	122496	0	Ribonuclease activity								Peroxidase 1 (2)	222358	71566	0	0	Stress response
Barwin (2)	302356	100470	151346	49022.9	Ribonuclease activity								Peroxidase 1 (3)	228592	0	0	0	Stress response
Ubiquitin	0	83961.2	131236	43126.7	Ribonuclease activity								Superoxide dismutase	0	0	114024	0	Stress response
3-deoxy-8-phosphooctulonate synthase	235537	0	121500	0	Transferase activity								Thioredoxin	205702	0	104620	0	Stress response
6,7-dimethyl-8-ribityllumazine synthase	221377	0	111790	0	Transferase activity								Ferritin (1)	253826	0	125296	0	Transport
Hydroxymethylbilane synthase	217490	0	110680	0	Transferase activity								Ferritin (2)	215292	0	0	0	Transport
	2.16505e+07	4.64759e+06	1.17982e+07	2.26029e+06										2.16505e+07	4.64759e+06	1.17982e+07	2.26029e+06

## Sheet: HBA Analysis
Table S6. Difference of hop bitter acid content between barley cultivars
								Initial AA
								90	mg/L
	CoH	N+AdH	Total AA	IsoCoH	Iso N+Ad	Total Iso	Iso Lost	U%	Total AA+Iso (mg/L)	Total AA+Iso (mg/L)	Total HBA Lost (mg/L)	Total HBA Lost (%)
Solist	8.98688	12.6627	21.6496	7.17084	16.3167	23.4875	-0.739028	0.260972	45.1371	0.501523	44.8629	0.498477
Liga	6.99656	8.86095	15.8575	6.58793	14.5431	21.1311	-0.765211	0.234789	36.9886	0.410984	53.0114	0.589016
Diff (%)	0.22147	0.300231	0.267537	0.0812896	0.108694	0.100328	-0.0354286	0.100328	0.180528	0.180528	-0.181631	-0.181631
	Total LFQ Intensity	Diff Precipitation	Diff Barley Cultivar
Liga BB	2.16505e+07	0.785335	0.45506	Before boiling
Liga AB	4.64759e+06
Solist BB	1.17982e+07	0.808421	0.513665	After boiling
Solist AB	2.26029e+06

## Sheet: Precipitated protein
Table S7. Analysis of precipitated protein
			id	Liga BB	Liga AB	Uniprot	Mass (Da)	Mass (kDa)	GRAVY	PI	Molecular Function	Biological Process				id	Solist BB	Solist AB	Uniprot	Mass (Da)	Mass (kDa)	GRAVY	PI	Molecular Function	Biological Process
			Cupin type 1 (3)	241638	81852	A0A8I6Y3C5	84460	84.46	-1.156	6.55	Other or undefined	Other or undefined				Cupin type 1 (3)	120572	39483.7	A0A8I6Y3C5	84460	84.46	-1.156	6.55	Other or undefined	Other or undefined
			D Hordein	292689	100688	I6SW23	79350	79.35	-1.099	7.99	Nutrient reservoir activity	Storage				D Hordein	138998	48425	I6SW23	79350	79.35	-1.099	7.99	Nutrient reservoir activity	Storage
			Cupin type 1 (1)	276208	89227.7	A0A8I6X8S0	72253	72.253	-1.704	7.27	Other or undefined	Other or undefined				Cupin type 1 (1)	126599	41751.2	A0A8I6X8S0	72253	72.253	-1.704	7.27	Other or undefined	Other or undefined
			LEA (1)	224813	77837.2	A0A8I6WEQ3	70778	70.778	-0.741	9.26	Other or undefined	Seed Maturation				LEA (1)	113192	38929.8	A0A8I6WEQ3	70778	70.778	-0.741	9.26	Other or undefined	Seed Maturation
			Low-temperature-induced (LTI)	208686	72070.8	F2D3S4	61732	61.732	-0.688	4.72	Other or undefined	Response to chemical				Low-temperature-induced (LTI)	106631	36948.2	F2D3S4	61732	61.732	-0.688	4.72	Other or undefined	Response to chemical
			Cupin type 1 (4)	295317	82972	A0A8I7BA12	55475	55.475	-0.629	7.37	Other or undefined	Other or undefined				Cupin type 1 (4)	136696	40323.8	A0A8I7BA12	55475	55.475	-0.629	7.37	Other or undefined	Other or undefined
			LEA (3)	224302	72421	A0A8I6Y1X3	46659	46.659	-0.817	9.74	Other or undefined	Seed Maturation				Peptidase A1 (1)	106545	36157.7	A0A8I6Y0P7	49709	49.709	0.019	7.74	Endopeptidase activity	Lipid metabolic process
			LEA (5)	199018	70471.3	F2E9C4	44614	44.614	-0.922	5.04	Other or undefined	Seed Maturation				LEA (3)	113450	38887.3	A0A8I6Y1X3	46659	46.659	-0.817	9.74	Other or undefined	Seed Maturation
			Protein Z1 (3)	319410	106752	A0A8I7B6U7	43220	43.22	0.049	5.8	Hydrolase activity	Plant defense				Protein Z1 (3)	160569	53957	A0A8I7B6U7	43220	43.22	0.049	5.8	Hydrolase activity	Plant defense
			Protein Z7	246288	84650.8	F2DHX6	43055	43.055	0.071	5.42	Hydrolase activity	Plant defense				Protein Z7	125844	43808.4	F2DHX6	43055	43.055	0.071	5.42	Hydrolase activity	Plant defense
			Protein Z1 (1)	299490	100190	A0A8I6Y435	42873	42.873	0.077	4.98	Hydrolase activity	Plant defense				Protein Z1 (1)	105623	36099.5	A0A8I6Y435	42873	42.873	0.077	4.98	Hydrolase activity	Plant defense
			Protein Z1 (4)	305882	100936	Q43492	42821	42.821	0.034	7.04	Hydrolase activity	Plant defense				Protein Z1 (4)	150938	50651.3	Q43492	42821	42.821	0.034	7.04	Hydrolase activity	Plant defense
			Gliadin 1 (1)	245924	83526.2	A0A8I6WNF0	39447	39.447	-0.668	6.64	Nutrient reservoir activity	Storage				Cysteine proteinase EP-B 1	121420	38620.6	P25249	40358	40.358	-0.337	6.24	Hydrolase activity	Protein metabolic process
			Peptidase C1	218474	72055.3	A0A8I7BAQ3	39410	39.41	-0.387	7.09	Endopeptidase activity	Lipid metabolic process				Gliadin 1 (1)	122519	40860.8	A0A8I6WNF0	39447	39.447	-0.668	6.64	Nutrient reservoir activity	Storage
			Peroxidase (2)	286425	76738.5	F2EEV5	38693	38.693	-0.062	6.51	Metal binding	Stress response				Peptidase C1	110168	36892.2	A0A8I7BAQ3	39410	39.41	-0.387	7.09	Endopeptidase activity	Lipid metabolic process
			Peroxidase 1 (1)	229303	75568.3	F2CTB8	38640	38.64	-0.272	5.94	Metal binding	Stress response				Peroxidase (2)	144406	40607.5	F2EEV5	38693	38.693	-0.062	6.51	Metal binding	Stress response
			Peroxidase (1)	235090	79051.8	A0A8I6YJ10	35351	35.351	0.069	7.71	Metal binding	Stress response				Peroxidase 1 (1)	116258	38826.4	F2CTB8	38640	38.64	-0.272	5.94	Metal binding	Stress response
			LTP 1 (1)	259406	82425	A0A8I6WDG9	33892	33.892	-0.556	8.57	Lipid binding	Lipid transport				Peroxidase (1)	120700	40910.7	A0A8I6YJ10	35351	35.351	0.069	7.71	Metal binding	Stress response
			Gamma Hordein-3	277768	92366.8	P80198	33189	33.189	-0.762	7.12	Nutrient reservoir activity	Storage				Ubiquitin	131236	43126.7	A0A287QJB4	34158	34.158	-0.431	7.82	Ribonuclease activity	Catabolic process
			Peroxidase 1 (2)	222358	71566	F2CV55	33041	33.041	-0.003	7.66	Metal binding	Stress response				LEA (2)	116046	41747.3	A0A8I6WZY3	33893	33.893	-1.011	8.65	Other or undefined	Seed Maturation
			Gamma Prolamin	266666	87214.3	H8Y0M8	31615	31.615	-0.581	7.99	Nutrient reservoir activity	Storage				Gamma Hordein-3	129213	44633.5	P80198	33189	33.189	-0.762	7.12	Nutrient reservoir activity	Storage
			Protein Z1 (2)	289164	95741.3	A0A8I6YMY5	28803	28.803	-0.074	5.64	Hydrolase activity	Plant defense				Gamma Prolamin	122394	41350.2	H8Y0M8	31615	31.615	-0.581	7.99	Nutrient reservoir activity	Storage
			Germin-like (1)	250095	85908	A0A8I6X7Z6	25814	25.814	0.02	7.14	Metal binding	Other or undefined				Protein Z1 (2)	143518	48032.8	A0A8I6YMY5	28803	28.803	-0.074	5.64	Hydrolase activity	Plant defense
			Germin-like (2)	234638	77627.4	A0A8I7B6Q0	24589	24.589	0.023	5	Metal binding	Other or undefined				Germin-like (1)	128065	43451	A0A8I6X7Z6	25814	25.814	0.02	7.14	Metal binding	Other or undefined
			Phytocyanin	241021	77721	A0A8I6X3E8	23871	23.871	-0.1	4.5	Electron transfer activity	Other or undefined				Phytocyanin	123376	42353	A0A8I6X3E8	23871	23.871	-0.1	4.5	Electron transfer activity	Other or undefined
			Thaumatin 1	267642	82734.2	F2CTV7	23644	23.644	-0.03	7.39	Other or undefined	Plant defense				Thaumatin 1	129675	39391.1	F2CTV7	23644	23.644	-0.03	7.39	Other or undefined	Plant defense
			LEA (4)	219344	76389.8	F2CRD9	22781	22.781	-0.808	9.32	Other or undefined	Seed Maturation				Gliadin 1 (2)	142262	46234.8	A0A8I6WNF6	19277	19.277	-0.164	8.3	Nutrient reservoir activity	Storage
			Gliadin 1 (2)	276517	89218.4	A0A8I6WNF6	19277	19.277	-0.164	8.3	Nutrient reservoir activity	Storage				Gliadin 1 (3)	124151	42834.4	F2EGD5	18968	18.968	-0.098	7.9	Nutrient reservoir activity	Storage
			Endoribonuclease L-PSP	233762	71525.7	A0A8I6WMV8	18672	18.672	0.201	9.01	Hydrolase activity	Catabolic process				Endoribonuclease L-PSP	117420	35616.5	A0A8I6WMV8	18672	18.672	0.201	9.01	Hydrolase activity	Catabolic process
			Alpha-amylase/trypsin inhibitor CMd	313078	102815	P11643	18526	18.526	0.177	6.45	Hydrolase activity	Plant defense				Alpha-amylase/trypsin inhibitor CMd	157173	50879.4	P11643	18526	18.526	0.177	6.45	Hydrolase activity	Plant defense
			LTP 1 (7)	309432	102775	P32936	16526	16.526	-0.057	5.83	Lipid binding	Lipid transport				Pathogenesis-related protein	108972	35965.7	P35793	17697	17.697	-0.276	8.79	Other or undefined	Plant defense
			Hordoindoline-A	255153	85414	Q9M4E3	16494	16.494	-0.144	8.25	Hydrolase activity	Stress response				LTP 1 (7)	155366	50578.4	P32936	16526	16.526	-0.057	5.83	Lipid binding	Lipid transport
			Alpha-amylase inhibitor BDAI-1	282675	96702.9	P13691	16429	16.429	0.186	5.15	Hydrolase activity	Plant defense				Hordoindoline-A	123275	41398.9	Q9M4E3	16494	16.494	-0.144	8.25	Hydrolase activity	Stress response
			Alpha-amylase/trypsin inhibitor Cme	307492	104911	P01086	16136	16.136	0.075	7.6	Hydrolase activity	Plant defense				Alpha-amylase inhibitor BDAI-1	151338	50485.6	P13691	16429	16.429	0.186	5.15	Hydrolase activity	Plant defense
			Hordoindoline- B1	254450	87048.4	Q9FSI9	16122	16.122	-0.204	8.41	Hydrolase activity	Stress response				Alpha-amylase/trypsin inhibitor Cme	152012	51141.8	P01086	16136	16.136	0.075	7.6	Hydrolase activity	Plant defense
			Hordoindoline-B2	242505	83596.3	Q9LEH8	16078	16.078	-0.178	8.56	Hydrolase activity	Stress response				Hordoindoline- B1	122378	41630.9	Q9FSI9	16122	16.122	-0.204	8.41	Hydrolase activity	Stress response
			Alpha-amylase inhibitor BMAI-1	299938	97729.2	P16968	15816	15.816	-0.127	5.09	Hydrolase activity	Plant defense				Hordoindoline-B2	118771	40268.3	Q9LEH8	16078	16.078	-0.178	8.56	Hydrolase activity	Stress response
			LTP 1 (3)	276179	96055.9	A0A8I6XS48	15735	15.735	-0.034	4.89	Lipid binding	Lipid transport				Alpha-amylase inhibitor BMAI-1	148198	48956.1	P16968	15816	15.816	-0.127	5.09	Hydrolase activity	Plant defense
			Limit dextrinase inhibitor	260456	83663	A0A060IFB9	15570	15.57	-0.106	8.15	Hydrolase activity	Other or undefined				LTP 1 (3)	139640	47304	A0A8I6XS48	15735	15.735	-0.034	4.89	Lipid binding	Lipid transport
			Alpha-amylase/trypsin inhibitor Cma	270404	92313.1	P28041	15500	15.5	-0.09	6.22	Hydrolase activity	Plant defense				Limit dextrinase inhibitor	125720	41478.8	A0A060IFB9	15570	15.57	-0.106	8.15	Hydrolase activity	Other or undefined
			Alpha-amylase inhibitor	246053	83976.2	C3VWZ8	15045	15.045	0.1	5.59	Hydrolase activity	Plant defense				Alpha-amylase/trypsin inhibitor Cma	134621	44574.4	P28041	15500	15.5	-0.09	6.22	Hydrolase activity	Plant defense
			LTP 1 (4)	257237	85604.3	A9E4H2	14106	14.106	-0.173	4.33	Lipid binding	Lipid transport				LTP 1 (4)	119526	41794.6	A9E4H2	14106	14.106	-0.173	4.33	Lipid binding	Lipid transport
			LTP 2 (1)	242492	82109.3	A0A287EBT3	13983	13.983	-0.139	7.87	Lipid binding	Lipid transport				Barwin (2)	151346	49022.9	P28814	13737	13.737	-0.505	7.77	Ribonuclease activity	Plant defense
			Barwin (2)	302356	100470	P28814	13737	13.737	-0.505	7.77	Ribonuclease activity	Plant defense				Cystatin	117255	39378.8	F2EC58	12862	12.862	-0.044	10.16	Hydrolase activity	Plant defense
			Cystatin	231894	78788	F2EC58	12862	12.862	-0.044	10.16	Hydrolase activity	Plant defense				LTP 1 (8)	130614	43208.8	Q5UNP2	12362	12.362	0.279	8.98	Lipid binding	Lipid transport
			LTP 1 (6)	297029	103964	P07597	12301	12.301	0.047	8.4	Lipid binding	Lipid transport				LTP 1 (6)	151797	52212.8	P07597	12301	12.301	0.047	8.4	Lipid binding	Lipid transport
			LTP 2 (2)	181842	88648.3	A0A8I6WDL3	11989	11.989	0.151	7.82	Lipid binding	Lipid transport				LTP 2 (2)	135966	46386.6	A0A8I6WDL3	11989	11.989	0.151	7.82	Lipid binding	Lipid transport
			Prolamin-like	243992	83036.3	F2CZ63	11614	11.614	0.446	8.67	Nutrient reservoir activity	Storage				Prolamin-like	124390	42377.2	F2CZ63	11614	11.614	0.446	8.67	Nutrient reservoir activity	Storage
			LTP 2 (3)	236390	79827.3	F2ECB9	11402	11.402	0.452	7.92	Lipid binding	Lipid transport				LTP 2 (3)	117107	39203.6	F2ECB9	11402	11.402	0.452	7.92	Lipid binding	Lipid transport
																Alpha-amylase/trypsin inhibitor CMc	122136	37877.2	E7BB45	11249	11.249	0.046	7.59	Hydrolase activity	Plant defense
																Knottin scorpion toxin	114250	38993.3	A0A8I7B8Q3	8760	8.76	0.372	8.14	Other or undefined	Plant defense
			id	Liga BB	Liga AB	Uniprot	Mass (Da)	Mass (kDa)	GRAVY	PI	Molecular Function	Biological Process				id	Solist BB	Solist AB	Uniprot	Mass (Da)	Mass (kDa)	GRAVY	PI	Molecular Function	Biological Process
			Ferritin (1)	253826	0	A0A8I6WUT1	33670	33.67	0.125	4.64	Catalytic activity	Transport				Ferritin (1)	125296	0	A0A8I6WUT1	33670	33.67	0.125	4.64	Catalytic activity	Transport
			Phytepsin	245155	0	P42210	54226	54.226	0.045	5	Hydrolase activity	Lipid metabolic process				Phytepsin	115430	0	P42210	54226	54.226	0.045	5	Hydrolase activity	Lipid metabolic process
			Cupin type 1 (2)	236847	0	A0A8I6XVR0	34609	34.609	0.32	5.41	Other or undefined	Other or undefined				Germin-like (2)	116198	0	A0A8I7B6Q0	24589	24.589	0.023	5	Metal binding	Other or undefined
			Oxalate Oxidase 1	170557	0	P45850	21203	21.203	-0.003	5.62	Protein binding	Stress response				Lactoylglutathione lyase	107371	0	F2CQP8	32546	32.546	-0.337	5.12	Catalytic activity	Catabolic process
			Inositol-1-monophosphatase	223816	0	A0A8I6XZT0	23006	23.006	0.063	5.68	Hydrolase activity	Lipid metabolic process				Cupin type 1 (2)	121012	0	A0A8I6XVR0	34609	34.609	0.32	5.41	Other or undefined	Other or undefined
			Alpha-amylase	218861	0	D3XB07	45448	45.448	-0.241	5.72	Binding	Catabolic process				Oxalate Oxidase 1	119706	0	P45850	21203	21.203	-0.003	5.62	Protein binding	Stress response
			Glutamine amidotransferase 1	234117	0	F2CR89	40958	40.958	0.131	5.76	Catalytic activity	Stress response				Inositol-1-monophosphatase	112664	0	A0A8I6XZT0	23006	23.006	0.063	5.68	Hydrolase activity	Lipid metabolic process
			Ferritin (2)	215292	0	A0A8I6XZU9	27927	27.927	-0.279	5.87	Catalytic activity	Transport				Alpha-amylase	115712	0	D3XB07	45448	45.448	-0.241	5.72	Binding	Catabolic process
			Methanethiol oxidase	218239	0	A0A8I6XAQ0	53741	53.741	-0.284	5.89	Metal binding	Other or undefined				Glutamine amidotransferase 1	119265	0	F2CR89	40958	40.958	0.131	5.76	Catalytic activity	Stress response
			Aldehyde oxidase (1)	230604	0	A0A8I6XX62	145500	145.5	-0.01	6.05	Binding	Other or undefined				Aldehyde oxidase (1)	113527	0	A0A8I6XX62	145500	145.5	-0.01	6.05	Binding	Other or undefined
			Arabinopyranose mutase	222308	0	A0A0U2GJJ3	41710	41.71	-0.189	6.06	Catalytic activity	Metabolic process				Arabinopyranose mutase	113161	0	A0A0U2GJJ3	41710	41.71	-0.189	6.06	Catalytic activity	Metabolic process
			Alpha-amylase type B (1)	255638	0	P04063	47356	47.356	-0.28	6.19	Binding	Catabolic process				Germin-like (3)	117079	0	O49871	21827	21.827	0.511	6.07	Metal binding	Other or undefined
			Cysteine proteinase EP-B 1	236503	0	P25249	40358	40.358	-0.337	6.24	Hydrolase activity	Protein metabolic process				Dienelactone hydrolase	107131	0	A0A8I6X0K4	24994	24.994	-0.04	6.15	Hydrolase activity	Other or undefined
			Thioredoxin	205702	0	A0A8I7BA39	14472	14.472	-0.65	6.25	Oxireductase activity	Stress response				Alpha-amylase type B (1)	137684	0	P04063	47356	47.356	-0.28	6.19	Binding	Catabolic process
			Alpha-amylase type B (2)	244024	0	P04750	47937	47.937	-0.345	6.46	Binding	Catabolic process				Thioredoxin	104620	0	A0A8I7BA39	14472	14.472	-0.65	6.25	Oxireductase activity	Stress response
			Pectate lyase	149578	0	A0A8I6XG68	50194	50.194	0.016	6.51	Hydrolase activity	Other or undefined				Alpha-amylase type B (2)	121987	0	P04750	47937	47.937	-0.345	6.46	Binding	Catabolic process
			Glutamate dehydrogenase (2)	224633	0	F2E0P9	44254	44.254	-0.142	6.59	Catalytic activity	Stress response				Glutamate dehydrogenase (2)	115102	0	F2E0P9	44254	44.254	-0.142	6.59	Catalytic activity	Stress response
			Beta-L-arabinofuranosidase	206353	0	A0A8I6YHR6	94987	94.987	-0.107	6.62	Hydrolase activity	Carbohydrate metabolic process				Beta-L-arabinofuranosidase	103230	0	A0A8I6YHR6	94987	94.987	-0.107	6.62	Hydrolase activity	Carbohydrate metabolic process
			Glutamate dehydrogenase (1)	230700	0	F2DMU4	44489	44.489	-0.144	6.7	Catalytic activity	Stress response				Serine carboxypeptidase 2	104546	0	P08818	52625	52.625	-0.196	6.62	Hydrolase activity	Protein metabolic process
			Dihydrolipoyl dehydrogenase (2)	232567	0	F2CRI1	59018	59.018	0.061	6.71	Catalytic activity	Other or undefined				Glutamate dehydrogenase (1)	115971	0	F2DMU4	44489	44.489	-0.144	6.7	Catalytic activity	Stress response
			Aldehyde oxidase (2)	205074	0	A0A8I6YSE9	146267	146.267	-0.073	6.8	Binding	Other or undefined				Dihydrolipoyl dehydrogenase (2)	118820	0	F2CRI1	59018	59.018	0.061	6.71	Catalytic activity	Other or undefined
			Fibronectin	238739	0	A0A8I6YDK2	59715	59.715	-0.179	6.86	Hydrolase activity	Catabolic process				Aldehyde oxidase (2)	106302	0	A0A8I6YSE9	146267	146.267	-0.073	6.8	Binding	Other or undefined
			Fibronectin type II	241258	0	A0A8I6YXE3	83625	83.625	-0.161	7.01	Hydrolase activity	Catabolic process				Fibronectin	122091	0	A0A8I6YDK2	59715	59.715	-0.179	6.86	Hydrolase activity	Catabolic process
			Subtilisin-like protease	234408	0	A0A8I6XSU4	78577	78.577	0.005	7.27	Hydrolase activity	Protein metabolic process				Aspartic proteinase oryzasin-1	110362	0	A0A8I6XYT6	54712	54.712	0.004	6.86	Hydrolase activity	Lipid metabolic process
			Hydroxymethylbilane synthase	217490	0	A0A8I6XZX3	37816	37.816	-0.083	7.47	Transferase activity	Biosynthetic process				Fibronectin type II	125539	0	A0A8I6YXE3	83625	83.625	-0.161	7.01	Hydrolase activity	Catabolic process
			Desiccation-related protein	212272	0	F2EBG2	41132	41.132	-0.09	7.55	Other or undefined	Other or undefined				Subtilisin-like protease	120863	0	A0A8I6XSU4	78577	78.577	0.005	7.27	Hydrolase activity	Protein metabolic process
			Alpha-amylase/trypsin inhibitor CMc	237679	0	E7BB45	11249	11.249	0.046	7.59	Hydrolase activity	Plant defense				Hydroxymethylbilane synthase	110680	0	A0A8I6XZX3	37816	37.816	-0.083	7.47	Transferase activity	Biosynthetic process
			Dihydrolipoyl dehydrogenase (1)	257122	0	A0A8I6WEH2	52837	52.837	0.061	7.64	Catalytic activity	Other or undefined				Desiccation-related protein	101740	0	F2EBG2	41132	41.132	-0.09	7.55	Other or undefined	Other or undefined
			Isocitrate lyase	215722	0	A0A8I6WVX4	51998	51.998	-0.159	7.67	Catalytic activity	Other or undefined				Dihydrolipoyl dehydrogenase (1)	127938	0	A0A8I6WEH2	52837	52.837	0.061	7.64	Catalytic activity	Other or undefined
			Carboxypeptidase	251673	0	A0A8I6X7K0	48364	48.364	0.002	7.75	Hydrolase activity	Protein metabolic process				Isocitrate lyase	110636	0	A0A8I6WVX4	51998	51.998	-0.159	7.67	Catalytic activity	Other or undefined
			B Hordein	254023	0	A0A0K1Z5E8	34101	34.101	-0.628	7.98	Nutrient reservoir activity	Storage				LTP 1 (2)	109012	0	A0A8I6XR15	13902	13.902	0.61	7.82	Lipid binding	Lipid transport
			3-deoxy-8-phosphooctulonate synthase	235537	0	F2CQQ1	31605	31.605	-0.019	8.05	Transferase activity	Biosynthetic process				LTP 2 (1)	119519	0	A0A287EBT3	13983	13.983	-0.139	7.87	Lipid binding	Lipid transport
			Pectinesterase inhibitor	214113	0	A0A8I6ZBD0	19944	19.944	0.108	8.15	Other or undefined	Other or undefined				Bowman-Birk	118386	0	A0A8I6WDM0	9421	9.421	0.137	7.87	Protease inhibitor	Other or undefined
			Peptidase A1 (2)	246582	0	F2D3W3	41070	41.07	0.273	8.16	Endopeptidase activity	Lipid metabolic process				Superoxide dismutase	114024	0	A0A8I7B8E9	24820	24.82	-0.296	7.97	Metal binding	Stress response
			Peroxidase (3)	96815.7	0	F2EGJ1	33886	33.886	-0.008	8.32	Metal binding	Stress response				3-deoxy-8-phosphooctulonate synthase	121500	0	F2CQQ1	31605	31.605	-0.019	8.05	Transferase activity	Biosynthetic process
			Hydroxyproline-rich glycoprotein	223182	0	A0A8I7B4Y6	60405	60.405	-0.396	8.34	Other or undefined	Other or undefined				Pectinesterase inhibitor	104534	0	A0A8I6ZBD0	19944	19.944	0.108	8.15	Other or undefined	Other or undefined
			LTP 1 (5)	235893	0	F2CY84	12340	12.34	0.371	8.59	Lipid binding	Lipid transport				Peptidase A1 (2)	125621	0	F2D3W3	41070	41.07	0.273	8.16	Endopeptidase activity	Lipid metabolic process
			Peroxidase 1 (3)	228592	0	F2E8A9	40952	40.952	-0.052	8.82	Metal binding	Stress response				Barwin (1)	122496	0	A0A8I7B6J1	15694	15.694	-0.073	8.27	Ribonuclease activity	Plant defense
			Oxidoreductase	229193	0	A0A8I6YPY2	62581	62.581	-0.146	8.85	Catalytic activity	Other or undefined				Peroxidase (3)	123231	0	F2EGJ1	33886	33.886	-0.008	8.32	Metal binding	Stress response
			6,7-dimethyl-8-ribityllumazine synthase	221377	0	F2CR13	22286	22.286	0.258	9.29	Transferase activity	Biosynthetic process				Hydroxyproline-rich glycoprotein	108618	0	A0A8I7B4Y6	60405	60.405	-0.396	8.34	Other or undefined	Other or undefined
																B1 Hordein	120134	0	P06470	33422	33.422	-0.554	8.57	Nutrient reservoir activity	Storage
																LTP 1 (5)	121262	0	F2CY84	12340	12.34	0.371	8.59	Lipid binding	Lipid transport
																Oxidoreductase	117340	0	A0A8I6YPY2	62581	62.581	-0.146	8.85	Catalytic activity	Other or undefined
																Horcolin	128724	0	P82953	15122	15.122	0.03	8.9	Carbohydrate binding	Other or undefined
																6,7-dimethyl-8-ribityllumazine synthase	111790	0	F2CR13	22286	22.286	0.258	9.29	Transferase activity	Biosynthetic process
																32
							Soluble protein Liga	Precipitated protein Liga	Soluble protein Solist	Precipitated protein Solist
						MW > 50kDa (%)	12.2449	35	11.7647	31.1111
						MW<50kDa (%)	87.7551	65	88.2353	68.8889
						MW > 40kDa (%)	24.4898	65	25.4902	51.1111
						MW<40kDa (%)	75.5102	35	74.5098	48.8889
